# Supplementary material for: A procedure and model for the identification of uni- and biarticular structures passive contribution to inter-segmental dynamics
Source: Sci Rep. 2023 Jun 29;13:10535. doi: 10.1038/s41598-023-37357-w (PMC10310719; doi:10.1038/s41598-023-37357-w)
Supplement: Supplementary file 2 — Supplementary Information 2. [file 41598_2023_37357_MOESM2_ESM.xlsx]

## Sheet: Parameters_TD
Parameters of the elastic model of the uniarticular structures of the ankle (MAUni) for the different typically developped children. Quality of the modelling is also indicated with the root mean square errors (RMSE) and the coefficient of determination (R²) between the experimental and modelled data. The subject presented in Figure S2-1 is highlighted in green.
MAUni	E1	α1	θ1	E3	α3	θ3	C0		RMSE (Nm/kg)	R²
S1	0.000633029	0.156764	-6.70494	0.000760432	0.0535441	-1.34152	0.0464784		0.0115476	0.962592
S2	0.000572597	0.0862417	-14.756	0.000270939	0.0472078	1.93992	0.0200603		0.00638646	0.951538
S3	0.000303855	0.129371	-5.25165	0.000727384	0.00970145	8.62905	0.0528121		0.0104666	0.900551
S4	0.000198932	0.0498467	-37.4109	0.00157456	0.0290475	-24.7817	0.0518437		0.012	0.97231
S5	0.000483862	0.120104	-19.2757	0.000527833	0.0385558	-4.43732	0.0344822		0.00829513	0.965733
S6	0.000279972	0.067601	-32.1212	9.37669e-06	0.187395	-7.58323	0.004432		0.010325	0.94167
S7	0.000304464	0.0798615	-20.2093	0.000238534	0.0416518	2.68722	0.0133867		0.00730063	0.969917
S8	0.000410991	0.0698343	-22.3984	0.000134321	0.0653662	2.72519	0.0188731		0.00929191	0.956289
S9	0.000569681	0.0664021	-19.1302	6.67959e-06	0.114036	17.651	0.0145305		0.00646354	0.9672
S10	0.000341292	0.100866	-9.5201	0.000145574	0.0554962	5.98131	0.0146039		0.0101151	0.932905
S11	0.000738641	0.0978054	-10.1894	0.000305473	0.0604552	-1.10048	0.0338468		0.00767406	0.938822
S12	0.000252049	0.0548474	-21.9035	4.21146e-06	0.114321	16.7601	0.0217282		0.00672505	0.966384
Mean	0.000424114	0.0899621	-18.2393	0.00039211	0.0680648	1.42745	0.0272565		0.00888258	0.952159
SD	0.000172226	0.0323656	9.77664	0.000455591	0.048485	11.2452	0.0162669		0.00200323	0.0208513
Parameters of the elastic model of the biarticular structures of the ankle (FGas) for the different typically developped children. Quality of the modelling is also indicated with the root mean square errors (RMSE) and the coefficient of determination (R²) between the experimental and modelled data. The subject presented in Figure S2-1 is highlighted in green.
FGas	Ef	αf	l0		RMSE (N/kg)	R²
S1	2.9311	10.1948	0.937255		0.326279	0.922977
S2	17.1396	19.1802	0.925586		0.167638	0.827505
S3	14.6285	22.8882	0.994695		0.230051	0.895007
S4	4.61247	10.0011	0.945829		0.353	0.900762
S5	3.83725	43.3762	0.947983		0.226787	0.912282
S6	1.05215	54.4549	0.931464		0.289093	0.922078
S7	1.74436	48.2186	0.933437		0.158868	0.914137
S8	0.0935041	73.4159	0.917888		0.14692	0.919954
S9	2.42027	54.4014	0.94088		0.332165	0.908628
S10	4.5073	34.6779	0.928254		0.447812	0.89224
S11	1.64155	30.0548	0.956181		0.221184	0.920762
S12	1.91539	37.8991	0.93385		0.485524	0.833181
Mean	4.71029	36.5636	0.941108		0.28211	0.897459
SD	5.41717	19.3448	0.0198473		0.110543	0.0330268
Parameters of the elastic model of the uniarticular structures of the knee in position P3 (MKP3') for the different typically developped children. Quality of the modelling is also indicated with the root mean square errors (RMSE) and the coefficient of determination (R²) between the experimental and modelled data. The subject presented in Figure S2-1 is highlighted in green.
MKP3'	E1	α1	θ1	E3	α3	θ3	C0		RMSE (Nm/kg)	R²
S1	0.000894399	0.0270688	82.8397	0.00128381	0.0272072	91.4479	0.00480368		0.0152745	0.972024
S2	0.000827857	0.0406267	75.6636	0.000979742	0.0393343	83.1722	0.00294147		0.0326829	0.885279
S3	0.000440473	0.00343501	50.0278	0.000311427	0.0523586	100.455	0.00469774		0.0162617	0.891473
S4	6.68093e-05	0.0549575	69.6051	0.00267409	0.0265042	79.606	0.00151978		0.0177045	0.937169
S5	0.000193713	0.134763	108.674	3.15226e-05	0.0661227	124.242	1.68385e-05		0.00818878	0.9344
S6	5.84823e-05	0.0692115	78.2057	0.0019522	0.0220214	88.1986	0.00135998		0.0165583	0.806936
S7	7.41345e-05	0.068647	78.1892	0.00117049	0.037598	78.3781	1.49342e-05		0.0113591	0.954405
S8	3.56368e-05	0.0813421	76.4784	0.00250461	0.0303701	86.4982	0.00123475		0.0271582	0.875914
S9	0.00221257	0.0587195	85.364	0.00429825	0.0449449	95.5333	0.00250095		0.012194	0.93
S10	0.000240542	0.0994312	88.19	0.00104373	0.0346438	88.2976	3.27635e-05		0.0102083	0.961306
S11	0.00244835	0.0348518	75.5344	0.0036549	0.0342582	85.8275	0.00249611		0.0102132	0.88
S12	0.000230398	0.00234316	46.8327	9.36724e-05	0.0748248	80.1402	0.00023058		0.00838187	0.922382
Mean	0.000643613	0.0562831	76.3004	0.00166654	0.040849	90.1497	0.0018208		0.0155154	0.912607
SD	0.000839991	0.0384198	16.3095	0.00137888	0.0162182	12.5662	0.0017119		0.00754336	0.0466074
Parameters of the elastic model of the uniarticular structures of the knee in position P4 (MKP4') for the different typically developped children. Quality of the modelling is also indicated with the root mean square errors (RMSE) and the coefficient of determination (R²) between the experimental and modelled data. The subject presented in Figure S2-1 is highlighted in green.
MKP4'	E1	α1	θ1	E3	α3	θ3	C0		RMSE (Nm/kg)	R²
S1	0.00130162	1.47517e-05	10.2505	5.7467e-05	0.0970977	46.5823	0.0904154		0.0209729	0.926981
S2	0.000722362	3.3556e-05	3.18722	1.15038e-05	0.233136	22.5167	-0.00189439		0.00894525	0.907404
S3	0.00101866	0.000135268	28.5963	0.000316224	0.0486735	68.5682	0.0355012		0.0115134	0.966048
S4	0.00111517	5.35687e-05	18.9451	4.15359e-05	0.0703935	72.1724	0.0215677		0.0111925	0.964229
S5	0.00138851	0.000130917	17.3271	1.39226e-05	0.105794	61.6522	-0.00568733		0.0111921	0.96077
S6	0.00107247	4.33429e-05	28.5355	0.000629949	0.0309894	57.6814	0.0612032		0.00917872	0.972842
S7	0.000938584	5.78372e-06	16.8837	0.000695015	0.0424679	47.9535	0.0597473		0.00844623	0.974061
S8	0.00137482	2.99986e-05	23.8653	0.000130395	0.0603735	67.9494	0.0298303		0.010914	0.973458
S9	0.0013533	0.00284924	12.9036	1.71004e-07	0.165213	52.9833	0.00606496		0.00693005	0.973443
S10	3.9718e-05	0.0535493	34.2208	0.000607693	0.0180869	78.7871	0.0702076		0.00448665	0.991072
S11	0.000463935	8.44054e-06	4.05737	0.000113133	0.0961621	52.1918	0.0503126		0.0116822	0.901436
S12	0.000646323	0.0052912	17.0568	0.000622122	0.0383869	45.6077	0.0456679		0.00637761	0.979644
Mean	0.000952955	0.00517878	17.9858	0.000269928	0.0838979	56.2205	0.038578		0.0101526	0.957616
SD	0.000417239	0.0153204	9.64891	0.000285566	0.0622187	15.1415	0.0299476		0.00411282	0.0291531
Parameters of the elastic model of the biarticular flexor structures of the knee (FSe) for the different typically developped children. Quality of the modelling is also indicated with the root mean square errors (RMSE) and the coefficient of determination (R²) between the experimental and modelled data. The subject presented in Figure S2-1 is highlighted in green.
FSe	Ef	αf	l0		RMSE (N/kg)	R²
S1	10.7578	25.0566	1.01397		0.53515	0.960638
S2	6.09662	25.7016	1.02568		0.6077	0.877934
S3	3.19031	28.4374	0.961271		0.397559	0.929217
S4	5.54699	20.9224	0.99815		0.465248	0.948877
S5	17.336	17.8991	1.08591		0.20431	0.932577
S6	3.60828	27.9778	0.956663		0.318305	0.871571
S7	4.59779	49.9385	1.0081		0.204855	0.971413
S8	6.58385	36.417	0.969953		0.230027	0.917069
S9	18.3607	41.9281	1.02452		0.194114	0.980124
S10	10.8715	24.042	1.03997		0.331806	0.971174
S11	31.4917	18.3781	1.07681		0.604167	0.923102
S12	1.6044	45.2192	1.04001		0.327983	0.888556
Mean	10.0038	30.1598	1.01675		0.368435	0.931021
SD	8.63699	10.7075	0.0414707		0.153612	0.037258
Parameters of the elastic model of the biarticular extensor structures of the knee (FRf) for the different typically developped children. Quality of the modelling is also indicated with the root mean square errors (RMSE) and the coefficient of determination (R²) between the experimental and modelled data. The subject presented in Figure S2-1 is highlighted in green.
FRf	Ef	αf	l0		RMSE (N/kg)	R²
S1	60.8634	0.000632398	0.991768		0.887448	0.915446
S2	28.3393	2.99721	1.01208		0.209478	0.92074
S3	71.8757	5.94529e-05	1.04302		0.300823	0.968618
S4	55.1158	0.0010474	1.04056		0.4324	0.945016
S5	8.40914	47.0427	1.03186		0.269871	0.971641
S6	17.3187	25.3534	1.0172		0.207757	0.976445
S7	66.6267	0.000148634	1.03569		0.183216	0.987762
S8	32.8932	17.9627	1.02884		0.307437	0.978244
S9	4.82917	31.517	0.993191		0.205421	0.975447
S10	38.693	7.84138e-05	1.02417		0.283033	0.963329
S11	52.7174	0.000231091	0.994576		0.90665	0.732619
S12	31.5987	2.10011e-05	1.02183		0.213194	0.968583
Mean	39.1067	10.4063	1.01956		0.367227	0.941991
SD	22.4604	16.1844	0.0182625		0.256637	0.0697191
Parameters of the elastic model of the uniarticular structures of the hip (MHUni) for the different typically developped children. Quality of the modelling is also indicated with the root mean square errors (RMSE) and the coefficient of determination (R²) between the experimental and modelled data. The subject presented in Figure S2-1 is highlighted in green.
MHUni	E1	α1	θ1	E3	α3	θ3	C0		RMSE (Nm/kg)	R²
S1	0.0056003	3.42246e-05	-13.4486	0.000592654	0.146927	1.60846	-0.05		0.0659676	0.883287
S2	0.00654245	0.000149317	-3.71941	0.00261527	0.103565	3.93394	-0.04		0.0582522	0.913726
S3	0.00060631	0.031232	-4.02475	0.00236351	0.0569594	10.9243	-0.0854111		0.0358513	0.819901
S4	0.00161907	2.37375e-05	-3.90674	0.00146722	0.0522014	22.5568	-0.016037		0.0146887	0.97554
S5	0.00214289	0.0153645	5.65181	0.00149604	0.0775512	20.3327	-0.0716633		0.0245776	0.952337
S6	0.00219426	5.41153e-05	-2.14872	0.000920938	0.0862372	17.7772	-0.0981351		0.0192752	0.975455
S7	0.00199391	0.0182174	13.2415	0.000995496	0.0914263	24.0405	-0.0269193		0.0181082	0.92472
S8	0.00238578	0.000441509	-0.355333	0.000321889	0.0696284	42.7116	-0.0779458		0.0172845	0.98293
S9	0.00347482	1.75492e-06	-14.7962	1.72101e-05	0.116387	33.4684	-0.0868332		0.0202802	0.985434
S10	0.00168682	0.016894	10.0292	0.000666737	0.0336899	59.1953	-0.0847616		0.0755328	0.837557
S11	0.000880228	0.0257418	18.6119	0.00101515	0.0525586	51.694	0.011823		0.00854175	0.989458
S12	3.94619e-06	0.00457663	2.8634	0.000109901	0.0555883	51.8143	-0.00797187		0.00807156	0.970335
Mean	0.00242756	0.00939426	0.666493	0.0010485	0.07856	28.3381	-0.0528213		0.030536	0.934223
SD	0.00193551	0.0114954	10.0316	0.000820524	0.0322123	19.3591	0.0365132		0.0231862	0.0592406

## Sheet: RoM_TD
Minimal (θMin) and maximal (θMax) angles of the ankle in position P1 for the different typically developped children. The subject presented in Figure S2-1 is highlighted in green.
P1	θMin (°)	θMax (°)
S1	-37.8858	20.7857
S2	-39.7061	16.5528
S3	-35.3105	25.0231
S4	-42.3622	21.4711
S5	-43.1831	17.4938
S6	-46.448	21.4066
S7	-48.0137	23.5196
S8	-48.8633	24.5347
S9	-43.2692	20.0381
S10	-42.5909	28.1382
S11	-48.0633	10.7002
S12	-48.3486	38.6503
Moy	-43.6704	22.3595
SD	4.44225	6.8414
Minimal (θMin, LMin) and maximal (θMax, LMax) angles of the ankle and length of the biarticular musculo-tendon structures (Gastrocnemius Lateralis) in position P2 for the different typically developped children. The subject presented in Figure S2-1 is highlighted in green.
P2	θMin (°)	θMax (°)		LGasMin (% reference length)	LGasMax (% reference length)
S1	-32.9943	13.0728		0.937254	1.03576
S2	-35.0181	4.06575		0.925586	1.00228
S3	-39.0832	12.6592		0.92181	1.02078
S4	-46.0601	21.1403		0.945828	1.04494
S5	-39.4668	7.94827		0.947976	1.02791
S6	-42.46	10.6679		0.929837	1.02832
S7	-38.5714	16.2905		0.933433	1.02189
S8	-41.6146	9.33432		0.917607	1.01953
S9	-44.5154	2.41346		0.940879	1.02342
S10	-35.6921	19.0228		0.928254	1.03537
S11	-35.4928	11.9788		0.923813	1.00937
S12	-37.7018	25.1101		0.933849	1.05251
Moy	-39.0559	12.8087		0.932177	1.02684
SD	4.00334	6.72199		0.00951492	0.0140683
Minimal (θMin, LMin) and maximal (θMax, LMax) angles of the knee and length of the biarticular flexor musculo-tendon structures (Semitendinosus) in position P3 for the different typically developped children. The subject presented in Figure S2-1 is highlighted in green.
P3	θMin (°)	θMax (°)		LSeMin (% reference length)	LSeMax (% reference length)
S1	5.26116	126.756		0.971035	1.14128
S2	16.7473	125.118		0.987109	1.15553
S3	49.1976	127.592		0.994299	1.14461
S4	33.0462	118.475		0.998132	1.16122
S5	56.4994	125.396		0.982653	1.08421
S6	45.6349	119.467		0.956663	1.07301
S7	26.9956	124.527		0.967529	1.12964
S8	41.7422	124.568		0.969948	1.11287
S9	37.7282	125.502		0.96127	1.10118
S10	28.7987	125.162		1.00225	1.15611
S11	30.6515	129.733		1.0106	1.16758
S12	9.93201	116.417		0.986926	1.14493
Moy	31.8529	124.059		0.982368	1.13101
SD	15.6152	3.92321		0.0171501	0.0312475
Minimal (θMin, LMin) and maximal (θMax, LMax) angles of the knee and length of the biarticular extensor musculo-tendon structures (Rectus Femoris) in position P4 for the different typically developped children. The subject presented in Figure S2-1 is highlighted in green.
P4	θMin (°)	θMax (°)		LRfMin (% reference length)	LRfMax (% reference length)
S1	-15.3313	119.821		0.967319	1.14516
S2	-9.37768	98.3522		0.974643	1.08718
S3	0.855837	100.079		0.991697	1.11311
S4	-7.08938	119.077		0.97829	1.14249
S5	-2.71192	104.294		1.00368	1.10789
S6	-7.43611	88.2786		0.98846	1.1066
S7	-2.81907	84.818		1.00596	1.10973
S8	-2.92252	106.892		0.980641	1.11842
S9	-14.5911	85.1945		0.968554	1.10445
S10	-5.48327	122.881		0.983985	1.13691
S11	4.00514	104.831		0.968395	1.08065
S12	-9.5355	106.163		0.974123	1.15557
Moy	-6.03641	103.39		0.982145	1.11735
SD	5.76664	13.0018		0.0131312	0.0232657
Minimal (θMin) and maximal (θMax) angles of the hip in position P5 for the different typically developped children. The subject presented in Figure S2-1 is highlighted in green.
P5	θMin (°)	θMax (°)
S1	-34.3251	29.7537
S2	-27.7883	36.5272
S3	-20.5858	62.0642
S4	-22.4873	57.1227
S5	-19.7675	49.1666
S6	-25.091	32.3212
S7	-7.40728	49.2005
S8	-21.0656	63.4368
S9	-35.2227	55.6189
S10	-13.1778	99.2966
S11	2.18359	75.665
S12	-31.0784	87.5948
Moy	-21.3178	58.1473
SD	10.9973	21.3613

## Sheet: Parameters_PC
Parameters of the elastic model of the uniarticular structures of the ankle (MAUni) for the children with cerebral palsy. Quality of the modelling is also indicated with the root mean square errors (RMSE) and the coefficient of determination (R²) between the experimental and modelled data. The subject presented in Figure S2-2 is highlighted in green.
MAUni	E1	α1	θ1	E3	α3	θ3	C0		RMSE (Nm/kg)	R²
S1	0.00106334	0.163152	-25.5103	0.00105271	0.0358144	-12.84	0.0297681		0.00701863	0.958082
S2	0.00116417	0.0408497	-7.59595	0.000113352	0.0627615	8.9546	0.0215869		0.00533229	0.958354
S3	0.000785687	0.132284	-10.1641	0.000453014	0.0478092	-2.00674	0.030791		0.00824103	0.917203
S4	0.00107632	0.0886882	-10.8281	0.000648795	0.0822713	-0.832749	0.0270536		0.0148285	0.772437
S5	0.00079028	0.163589	-21.1002	0.00034566	0.156735	-16.2544	0.0130654		0.00765845	0.959749
S6	0.00168327	0.128982	-16.5662	7.05069e-05	0.230226	-3.73188	0.0232616		0.00926453	0.904949
S7	0.0008529	0.136544	-19.2059	0.000549163	0.0619474	-13.5099	0.0227893		0.00733667	0.964462
S8	0.00284194	0.160867	-33.6192	0.0015118	0.0486332	-32.049	0.0280254		0.00589188	0.958654
S9	0.000328524	0.121833	-21.4386	0.000305357	0.0602939	-15.0946	0.016727		0.00647776	0.947008
S10	0.00277222	0.0575214	-16.5666	0.00183329	0.000283035	-7.02053	0.0488927		0.0137173	0.873049
S11	0.000543369	0.0861507	-21.9368	0.000307601	0.0797911	-12.6878	0.0291096		0.00641837	0.857488
S12	0.00148609	0.121701	-23.3619	1.2518e-05	0.513595	-19.3152	-0.00607368		0.0136068	0.901488
S13	0.00115269	0.134264	-17.7852	0.000752183	0.0948147	-11.8	0.0143017		0.0120615	0.855152
S14	0.00107414	0.207497	-16.8503	0.000911937	0.243519	-12.6602	0.000186895		0.00663541	0.940443
S15	0.000284754	0.107632	-17.7349	1.07494e-05	0.195069	2.42279	-0.00494089		0.00864893	0.902547
Moy	0.00119331	0.123437	-18.6843	0.000591909	0.127571	-9.89504	0.0196363		0.00887587	0.911404
SD	0.000757072	0.0431552	6.47581	0.000544447	0.1293	9.94795	0.0147563		0.00313482	0.0541065
Parameters of the elastic model of the biarticular structures of the ankle (FGas) for the different children with cerebral palsy. Quality of the modelling is also indicated with the root mean square errors (RMSE) and the coefficient of determination (R²) between the experimental and modelled data. The subject presented in Figure S2-2 is highlighted in green. NaN values are for the subjects for wh…
FGas	Ef	αf	l0		RMSE (N/kg)	R²
S1	NaN	NaN	NaN		NaN	NaN
S2	0.182618	212.386	0.956867		0.186644	0.886415
S3	NaN	NaN	NaN		NaN	NaN
S4	0.217579	176.132	0.970951		0.191023	0.916276
S5	5.11276	47.1206	0.943628		0.210343	0.885728
S6	22.9339	36.8287	0.96		0.44149	0.928254
S7	NaN	NaN	NaN		NaN	NaN
S8	NaN	NaN	NaN		NaN	NaN
S9	0.46056	60.4771	0.930933		0.180451	0.890429
S10	NaN	NaN	NaN		NaN	NaN
S11	0.504747	78.5449	0.920458		0.196189	0.860896
S12	NaN	NaN	NaN		NaN	NaN
S13	NaN	NaN	NaN		NaN	NaN
S14	25.4332	24.2211	0.97197		0.366578	0.808271
S15	2.69513	67.913	0.965737		0.158686	0.911972
Moy	7.19256	87.953	0.952568		0.241426	0.88603
SD	10.6429	68.5014	0.0190509		0.103376	0.0379256
Parameters of the elastic model of the uniarticular structures of the knee in position P3 (MKP3') for the different children with cerebral palsy. Quality of the modelling is also indicated with the root mean square errors (RMSE) and the coefficient of determination (R²) between the experimental and modelled data. The subject presented in Figure S2-2 is highlighted in green.
MKP3'	E1	α1	θ1	E3	α3	θ3	C0		RMSE (Nm/kg)	R²
S1	0.000977619	0.0131655	70.446	0.000327068	0.0620015	96.2431	0.000213107		0.0170181	0.964312
S2	3.43142e-05	0.0547572	74.9568	0.00158673	0.0217742	84.9949	0.00122572		0.0189085	0.797646
S3	0.000859277	0.163658	111.955	0.000778961	0.0366621	118.47	0.00220946		0.0187427	0.936316
S4	0.000745355	0.0377687	98.4723	0.000140479	0.0478282	124.314	2.88372e-05		0.0142439	0.969674
S5	0.000953155	0.000100623	90.0747	0.00112128	0.0491618	90.757	0.00472396		0.0153294	0.944172
S6	0.00109674	0.0071691	69.1852	0.000320356	0.096831	100.66	0.00344768		0.0185172	0.940917
S7	0.000788697	2.15649e-05	51.0766	0.0017655	0.0224486	76.5645	0.0049655		0.0101993	0.946466
S8	0.000487067	0.0261498	62.7706	0.000676722	0.0994927	76.3393	0.00180597		0.0120623	0.941844
S9	0.000196985	0.0408385	70.4096	0.00179129	0.0490629	70.534	2.83919e-05		0.0164407	0.973802
S10	0.000902515	0.0191812	59.7062	0.00203519	0.0420723	92.1467	-0.0306537		0.0122331	0.983533
S11	0.00300052	0.0443347	75.0415	0.00394028	0.043448	85.3211	0.00250039		0.0344899	0.922991
S12	0.00068074	0.0228212	78.2841	0.0021255	0.0706557	91.5258	0.000756786		0.0285797	0.933115
S13	0.00142573	0.113727	104.682	0.0013974	0.0534192	112.556	0.00241446		0.0162141	0.987907
S14	0.000108371	0.137364	89.3421	0.00140886	0.068441	99.1354	0.00489626		0.0143362	0.975881
S15	0.000439201	0.000256421	44.4583	0.000922229	0.0514257	72.9541	0.00472334		0.0085193	0.969519
S16	0.000187217	0.000938655	61.1812	0.00254917	0.0595489	80.5765	0.000372879		0.0116247	0.925535
Moy	0.000805219	0.0426408	75.7527	0.00143044	0.0546421	92.0682	0.000228687		0.0167162	0.944602
SD	0.000704258	0.0512194	18.9517	0.000970506	0.0218469	16.0088	0.00843185		0.00663457	0.0443561
Parameters of the elastic model of the uniarticular structures of the knee in position P4 (MKP4') for the different children with cerebral palsy. Quality of the modelling is also indicated with the root mean square errors (RMSE) and the coefficient of determination (R²) between the experimental and modelled data. The subject presented in Figure S2-2 is highlighted in green.
MKP4'	E1	α1	θ1	E3	α3	θ3	C0		RMSE (Nm/kg)	R²
S1	0.00113119	0.000259583	14.7166	5.18741e-05	0.117905	42.0749	0.0248273		0.0121484	0.941149
S2	0.000882115	0.0112859	19.958	0.000283399	0.0640528	51.8467	0.0585232		0.00821127	0.978449
S3	0.00102031	0.0057409	15.6274	0.000825887	0.0314494	50.7616	0.0605639		0.0127912	0.963692
S4	0.000460128	0.0155096	17.7961	0.000389603	0.0730748	32.2935	0.0249991		0.00688117	0.910035
S5	0.000873684	0.00106337	23.1713	0.00025618	0.152066	38.9975	0.0497174		0.0106738	0.938954
S6	0.00162369	0.000245856	26.6397	0.000288329	0.0658481	58.6606	0.0269868		0.00962123	0.972236
S7	0.000843121	2.34403e-05	21.7003	4.61828e-05	0.112232	55.904	0.060627		0.00530303	0.981619
S8	0.000431684	0.0358739	41.1359	0.000365468	0.0467362	74.4356	0.116729		0.0133822	0.967335
S9	0.00138807	7.87987e-05	13.3415	8.97752e-05	0.0762804	49.2609	0.0520418		0.00780597	0.97457
S10	0.000728478	0.00592208	17.9166	5.41496e-06	0.136508	58.1275	0.014235		0.00828821	0.93924
S11	0.000932296	0.00096279	19.1375	0.000565009	0.125239	31.7329	0.0160366		0.0100763	0.929905
S12	0.000870735	0.0043424	12.084	0.00393594	0.0228153	39.6	0.106893		0.0272375	0.908981
S13	0.00191528	0.0058455	19.6174	0.000439378	0.0650472	52.8953	0.0178616		0.0183868	0.971269
S14	0.00198691	5.10802e-05	18.0131	0.000231013	0.0499225	60.6506	0.0382566		0.0130601	0.970569
S15	0.00014058	0.0366863	27.6736	3.23195e-05	0.0749573	68.574	0.0601408		0.00785133	0.935529
S16	0.000819216	0.0140188	31.6894	0.000638599	0.0400338	63.0405	0.0904879		0.0130564	0.943725
Moy	0.00100297	0.00861939	21.2636	0.000527773	0.0783855	51.8035	0.0511829		0.0115484	0.951704
SD	0.000510164	0.0119214	7.49136	0.000938752	0.0390455	12.3871	0.0317305		0.00528906	0.0237665
Parameters of the elastic model of the biarticular flexor structures of the knee (FSe) for the different children with cerebral palsy. Quality of the modelling is also indicated with the root mean square errors (RMSE) and the coefficient of determination (R²) between the experimental and modelled data. The subject presented in Figure S2-2 is highlighted in green.
FSe	Ef	αf	l0		RMSE (N/kg)	R²
S1	7.28898	34.755	1.00309		0.619738	0.957635
S2	3.54266	17.7822	0.964864		0.263396	0.855255
S3	7.13045	20.5333	0.96704		0.450956	0.915934
S4	1.16167	43.769	0.995767		0.808744	0.873622
S5	3.68276	74.2839	1.01421		0.33882	0.955073
S6	70.1538	39.6593	1.03558		0.560294	0.903921
S7	20.6306	43.6574	1.08939		0.289683	0.884879
S8	34.2158	61.4799	1.05271		0.406733	0.964015
S9	31.5079	34.7752	1.02641		0.427941	0.963305
S10	32.8433	26.1044	1.07426		0.42287	0.955643
S11	22.8303	41.6782	1.04736		0.304376	0.944666
S12	25.5279	42.1215	1.01992		0.797538	0.896873
S13	7.02727	41.9102	0.957795		0.381966	0.987701
S14	17.2266	32.4535	1.03063		0.370627	0.952807
S15	18.5844	52.1245	1.10253		0.232202	0.922766
S16	28.5405	46.8315	1.05174		0.241742	0.950219
Moy	20.7434	40.8699	1.02708		0.432352	0.930269
SD	17.3495	14.223	0.0429031		0.179702	0.0379625
Parameters of the elastic model of the biarticular extensor structures of the knee (FRf) for the different children with cerebral palsy. Quality of the modelling is also indicated with the root mean square errors (RMSE) and the coefficient of determination (R²) between the experimental and modelled data. The subject presented in Figure S2-2 is highlighted in green.
FRf	Ef	αf	l0		RMSE (N/kg)	R²
S1	36.9549	2.29023	1.02487		0.380993	0.921625
S2	38.5068	2.77084	1.00024		0.304004	0.944818
S3	29.5135	15.5943	1.00162		0.403993	0.959492
S4	8.92497	21.1654	1.01009		0.204042	0.932697
S5	44.8842	12.1017	1.00238		0.351371	0.979253
S6	38.3308	49.8732	1.0726		0.260486	0.973089
S7	81.6527	0.000125346	1.03778		0.515182	0.927841
S8	44.4727	13.2835	1.04175		0.506375	0.952784
S9	30.9613	11.4857	1.00696		0.235622	0.982434
S10	63.8979	19.226	1.0146		0.498626	0.883475
S11	52.9156	4.30448	1.01526		0.407531	0.899019
S12	137.05	0.000471533	1.0232		0.925002	0.911469
S13	1.82973	56.6212	1.00811		0.601768	0.953471
S14	83.4514	9.84932	1.02676		0.501968	0.956056
S15	38.8917	6.74363e-05	1.00391		0.263603	0.957786
S16	14.3125	31.0164	1.01268		0.558857	0.937395
Moy	46.6594	15.5989	1.01893		0.432464	0.942044
SD	33.0692	17.139	0.0190265		0.1798	0.0281967
Parameters of the elastic model of the uniarticular structures of the hip (MHUni) for the different children with cerebral palsy. Quality of the modelling is also indicated with the root mean square errors (RMSE) and the coefficient of determination (R²) between the experimental and modelled data. The subject presented in Figure S2-2 is highlighted in green.
MHUni	E1	α1	θ1	E3	α3	θ3	C0		RMSE (Nm/kg)	R²
S1	0.00264096	0.00021022	1.19858	0.00383729	0.0867344	18.4635	-0.220842		0.0275186	0.941598
S2	0.00398447	0.0739609	3.67591	0.00353776	0.0975231	14.1647	-0.28946		0.0305831	0.931589
S3	0.00164147	0.049136	23.9133	0.00135372	0.100371	33.9804	-0.105886		0.0280555	0.905866
S4	0.000672307	0.0510442	12.5263	0.000975957	0.127621	20.5784	-0.137701		0.0153476	0.975255
S5	0.00283726	0.000210264	4.4238	0.00143083	0.10967	22.9578	-0.151947		0.0231277	0.921671
S6	0.000903008	0.0407396	-2.96431	4.33904e-06	0.164097	29.611	-0.258718		0.028962	0.847947
S7	0.00315658	0.0467	-6.15914	0.0227812	0.197797	-1.34486	-0.387229		0.050525	0.921298
S8	0.00216489	0.0311688	17.1484	0.00065921	0.0447344	38.9418	-0.201144		0.0187498	0.944524
S9	0.0064505	0.00096984	-3.2051	0.0473753	0.0800999	3.37603	-0.359835		0.0644565	0.868262
S10	0.0458207	0.0229221	0.492314	0.0336682	0.0483624	3.5062	-0.305245		0.0601674	0.910583
S11	0.00309258	0.0165915	-3.70623	0.000135231	0.183757	13.8972	-0.233548		0.0258661	0.947104
S12	3.53167e-06	0.0217297	-3.01832	0.00104196	0.0929566	27.6333	0.0288061		0.0551152	0.918793
S13	0.00437069	0.0273717	32.2151	0.000368342	0.18646	34.446	-0.174223		0.0193138	0.922069
Moy	0.00597992	0.0294427	5.88774	0.00901302	0.116937	20.0163	-0.215152		0.0344452	0.919735
SD	0.0120915	0.0224647	11.9881	0.0154775	0.0513476	12.9109	0.111718		0.0168909	0.033111

## Sheet: RoM_PC
Minimal (θMin) and maximal (θMax) angles of the ankle in position P1 for the different children with cerebral palsy. The subject presented in Figure S2-2 is highlighted in green.
P1	θMin (°)	θMax (°)
S1	-24.3079	1.2772
S2	-43.4596	22.8463
S3	-37.7431	11.1499
S4	-24.4095	12.1292
S5	-35.8847	8.32243
S6	-26.1819	-0.449455
S7	-41.8885	3.63202
S8	-49.616	-19.2957
S9	-51.1876	8.09042
S10	-42.3851	0.636906
S11	-39.6826	6.838
S12	-33.5343	2.98345
S13	-34.0078	3.2907
S14	-24.6221	-1.42241
S15	-30.7043	15.3176
Moy	-35.9743	5.0231
SD	8.85897	9.41326
Minimal (θMin, LMin) and maximal (θMax, LMax) angles of the ankle and length of the biarticular musculo-tendon structures (Gastrocnemius Lateralis) in position P2 for the different children with cerebral palsy. The subject presented in Figure S2-2 is highlighted in green.
P2	θMin (°)	θMax (°)		LGasMin (% reference length)	LGasMax (% reference length)
S1	-36.3116	-7.84425		0.93857	0.986467
S2	-28.2597	-5.57611		0.956857	0.993537
S3	-30.8398	10.6295		0.936077	1.00934
S4	-21.0642	3.75905		0.970902	1.01133
S5	-30.1965	13.0228		0.927104	1.00839
S6	-29.0676	-4.84122		0.953049	1.00099
S7	-33.1669	1.85517		0.937935	1.00549
S8	-47.8398	-14.7641		0.907231	0.992662
S9	-42.9943	10.9977		0.930928	1.01797
S10	-45.1517	6.46939		0.931649	1.01789
S11	-31.543	5.74259		0.920447	0.983802
S12	-30.7945	1.99373		0.947846	1.00028
S13	-27.9123	7.00605		0.953678	1.00262
S14	-21.5505	-1.47179		0.958942	1.00315
S15	-30.8729	6.19282		0.965736	1.02377
Moy	-32.5044	2.21142		0.942464	1.00385
SD	7.72977	7.79282		0.0176964	0.0115301
Minimal (θMin, LMin) and maximal (θMax, LMax) angles of the knee and length of the biarticular flexor musculo-tendon structures (Semitendinosus) in position P3 for the different children with cerebral palsy. The subject presented in Figure S2-2 is highlighted in green.
P3	θMin (°)	θMax (°)		LSeMin (% reference length)	LSeMax (% reference length)
S1	27.1314	98.8542		0.991084	1.11704
S2	31.5068	128.274		0.964864	1.13036
S3	47.7485	126.014		0.967038	1.1043
S4	26.9506	124.526		0.995563	1.13538
S5	43.0816	128.213		0.96399	1.08146
S6	55.705	115.93		0.989654	1.07374
S7	39.3963	114.426		1.00494	1.13887
S8	42.4538	105.67		1.01273	1.09795
S9	19.0939	113.096		0.955533	1.09828
S10	49.471	122.839		1.02535	1.14725
S11	41.4548	116.772		0.981312	1.10477
S12	54.3582	120.045		0.97993	1.08535
S13	55.1303	123.902		0.957792	1.06317
S14	57.2183	117.148		1.002	1.11177
S15	28.7234	111.445		1.0209	1.15477
S16	54.8592	117.446		0.987085	1.09622
Moy	42.1427	117.788		0.987486	1.10879
SD	12.2896	8.09761		0.0220093	0.0268019
Minimal (θMin, LMin) and maximal (θMax, LMax) angles of the knee and length of the biarticular extensor musculo-tendon structures (Rectus Femoris) in position P4 for the different children with cerebral palsy. The subject presented in Figure S2-2 is highlighted in green.
P4	θMin (°)	θMax (°)		LRfMin (% reference length)	LRfMax (% reference length)
S1	-4.17879	108.162		0.98582	1.12084
S2	0.187845	96.7968		0.978137	1.09699
S3	-7.3478	99.7995		0.971706	1.10542
S4	2.46774	83.9421		1.01009	1.10498
S5	9.22373	98.1263		0.986545	1.09141
S6	7.99462	86.8882		1.03429	1.11598
S7	5.94243	100.441		1.01325	1.10882
S8	7.23137	115.484		1.02114	1.13239
S9	-8.96947	79.7053		0.988296	1.10716
S10	1.69409	89.7495		0.974943	1.05965
S11	6.89598	93.8431		0.980842	1.0777
S12	1.70887	110.358		0.987751	1.08904
S13	-3.11635	109.097		1.00811	1.11174
S14	-5.81007	88.3643		0.980968	1.09107
S15	-1.32691	111.529		0.989439	1.10958
S16	8.00201	89.6718		1.01267	1.10444
Moy	1.28746	97.6223		0.99525	1.1017
SD	5.94817	10.8921		0.0185868	0.017383
Minimal (θMin) and maximal (θMax) angles of the hip in position P5 for the different children with cerebral palsy. The subject presented in Figure S2-2 is highlighted in green.
P5	θMin (°)	θMax (°)
S1	-7.32686	58.0544
S2	-14.26	33.3529
S3	-1.12828	60.1067
S4	-10.3294	44.576
S5	-3.64656	48.3187
S6	-26.5875	53.0255
S7	-11.5156	25.7408
S8	-18.4084	61.7129
S9	-6.06664	40.5939
S10	-2.77982	15.9238
S11	-20.2377	61.2091
S12	-9.60157	55.0329
S13	7.7352	57.0208
Moy	-9.55024	47.2822
SD	9.02357	14.6206
