# Supplementary material for: A procedure and model for the identification of uni- and biarticular structures passive contribution to inter-segmental dynamics
Source: Sci Rep. 2023 Jun 29;13:10535. doi: 10.1038/s41598-023-37357-w (PMC10310719; doi:10.1038/s41598-023-37357-w)
Supplement: Supplementary file 3 — Supplementary Information 3. [file 41598_2023_37357_MOESM3_ESM.xlsx]

## Sheet: AnkleMoment
TD Children
Gait cycle (%) Data (Nm/kg)		0	1	2	3	4	5	6	7	8	9	10	11	12	13	14	15	16	17	18	19	20	21	22	23	24	25	26	27	28	29	30	31	32	33	34	35	36	37	38	39	40	41	42	43	44	45	46	47
Inter-segmental moment	Mean	-0.00752601	-0.0417169	-0.0544473	-0.0877345	-0.102949	-0.0882575	-0.0684352	-0.0538552	-0.0300444	-0.00717091	0.0196519	0.0460751	0.064018	0.0865348	0.1053	0.122198	0.141513	0.159078	0.179433	0.199439	0.223376	0.248928	0.275339	0.303149	0.33231	0.36265	0.392909	0.425192	0.458015	0.492452	0.528832	0.565505	0.605029	0.644803	0.687615	0.731708	0.776918	0.822757	0.867217	0.91065	0.953036	0.99285	1.03102	1.06436	1.09298	1.11417	1.12863	1.13329
	SD	0.00386235	0.0629226	0.0805561	0.114007	0.14631	0.166404	0.175325	0.190375	0.20701	0.218555	0.226978	0.230899	0.239813	0.248267	0.259793	0.270676	0.280415	0.288265	0.292112	0.293942	0.29339	0.291608	0.289372	0.286286	0.282009	0.277266	0.270337	0.262047	0.252171	0.241147	0.22864	0.215993	0.202604	0.190056	0.177945	0.167945	0.162201	0.160575	0.163587	0.168758	0.177008	0.186929	0.196536	0.204528	0.209042	0.211344	0.210413	0.209556
All passive moment	Mean	0.0796739	0.0753943	0.0712673	0.0677095	0.0649846	0.0632413	0.0625684	0.0629129	0.0641411	0.0661215	0.0687062	0.0717246	0.0750143	0.0784817	0.0820454	0.0856564	0.0892834	0.0929009	0.0964729	0.0999829	0.103403	0.106711	0.109895	0.112955	0.115914	0.118815	0.121713	0.12467	0.127746	0.131071	0.134751	0.13874	0.142989	0.147485	0.152202	0.157067	0.161988	0.166827	0.171456	0.175716	0.179427	0.182466	0.184724	0.186089	0.18646	0.185726	0.183741	0.180434
	SD	0.0285326	0.0268406	0.0251372	0.0235123	0.0220647	0.0208773	0.020027	0.0195277	0.0193487	0.019497	0.0199626	0.0207279	0.0217283	0.0229011	0.0242154	0.0256573	0.0272185	0.0288836	0.0306248	0.0324068	0.0342015	0.035991	0.0377641	0.0395196	0.0412619	0.0430062	0.0447748	0.0466102	0.0485529	0.0505215	0.0524367	0.0544529	0.0566671	0.0590998	0.0617631	0.0645987	0.067568	0.0705528	0.0734876	0.0762894	0.0788158	0.0810265	0.0828975	0.084395	0.085501	0.0861116	0.086075	0.085442
Gas passive moment	Mean	0.033394	0.0305754	0.0278733	0.0255332	0.023707	0.0224701	0.0218564	0.0218428	0.0223486	0.0232954	0.0245955	0.0261447	0.0278607	0.0296818	0.0315847	0.0335737	0.03567	0.0378759	0.0401798	0.042533	0.044877	0.0471489	0.0493025	0.0513041	0.0531533	0.0548829	0.0565409	0.0581995	0.0599251	0.0618388	0.0640511	0.0665159	0.0691826	0.0720364	0.0750519	0.0781819	0.0813601	0.0844715	0.0874137	0.0900583	0.0922681	0.0939056	0.0948822	0.095109	0.0945172	0.0930664	0.0907171	0.0875188
	SD	0.0226307	0.0210558	0.01952	0.0181407	0.017031	0.0162808	0.0159392	0.0160127	0.0164597	0.0172297	0.0182527	0.0194476	0.0207451	0.0220928	0.0234602	0.0248371	0.0262268	0.0276236	0.0290144	0.0303779	0.0316872	0.0329294	0.0341065	0.0352232	0.0363016	0.0373679	0.038445	0.0395533	0.0407127	0.0418087	0.0427417	0.0436575	0.0446517	0.0457354	0.0469204	0.0482133	0.0496197	0.0510712	0.0525305	0.0539373	0.0552118	0.0562264	0.0569454	0.0573249	0.0573562	0.0570203	0.0562711	0.0552208
CP Children
Gait cycle (%) Data (Nm/kg)		0	1	2	3	4	5	6	7	8	9	10	11	12	13	14	15	16	17	18	19	20	21	22	23	24	25	26	27	28	29	30	31	32	33	34	35	36	37	38	39	40	41	42	43	44	45	46	47
Inter-segmental moment	Mean	-0.00337954	0.043547	0.077367	0.158641	0.235913	0.316388	0.38295	0.438982	0.478934	0.514539	0.547889	0.577773	0.602474	0.621529	0.634447	0.642849	0.64791	0.64919	0.646565	0.642501	0.637876	0.633613	0.630651	0.629737	0.628971	0.629112	0.630488	0.633167	0.636746	0.642212	0.648492	0.656862	0.667531	0.679737	0.694171	0.709299	0.725407	0.740864	0.75722	0.773273	0.788619	0.803025	0.815936	0.826718	0.834376	0.836737	0.83119	0.818114
	SD	0.00674976	0.0612647	0.0925241	0.128451	0.161984	0.220817	0.251141	0.261544	0.260355	0.257904	0.262188	0.271613	0.284917	0.298362	0.310746	0.319036	0.321422	0.317842	0.308293	0.296381	0.283028	0.269829	0.257415	0.247291	0.239685	0.234275	0.230497	0.228033	0.227188	0.227323	0.229227	0.231815	0.236332	0.240437	0.246678	0.253343	0.26121	0.268963	0.276707	0.283567	0.290662	0.297737	0.305153	0.312503	0.318907	0.323156	0.323419	0.321869
All passive moment	Mean	0.0541368	0.0585757	0.0657633	0.075982	0.0891908	0.105016	0.122584	0.14067	0.158413	0.1747	0.186374	0.192228	0.193812	0.192455	0.18192	0.182743	0.185162	0.188625	0.193102	0.197553	0.209545	0.212224	0.21397	0.214874	0.21514	0.215004	0.214891	0.215228	0.216449	0.218881	0.222463	0.227053	0.232492	0.238645	0.244778	0.25073	0.256275	0.261229	0.265468	0.268936	0.271636	0.273535	0.274816	0.275409	0.275243	0.2742	0.271733	0.267475
	SD	0.0229475	0.025205	0.0302638	0.0387172	0.0513556	0.0680839	0.087121	0.106414	0.12506	0.142646	0.154197	0.156476	0.152331	0.144515	0.13989	0.137934	0.137094	0.136555	0.136758	0.137285	0.137143	0.138616	0.139868	0.140455	0.140221	0.139107	0.13743	0.135887	0.135381	0.136916	0.140617	0.146494	0.154247	0.163287	0.171524	0.178379	0.183172	0.185542	0.185358	0.182829	0.178446	0.172567	0.166215	0.159727	0.153505	0.147835	0.142311	0.136793
Gas passive moment	Mean	0.00616044	0.00722063	0.00865633	0.0103409	0.0121601	0.014129	0.0164828	0.0199179	0.025247	0.0322542	0.0380498	0.0404505	0.039837	0.0365762	0.0340575	0.0330697	0.0334345	0.0350178	0.0380979	0.0419081	0.0460619	0.0502057	0.053617	0.056053	0.0574934	0.0580104	0.0579508	0.0577795	0.0579735	0.0589579	0.0607857	0.0634024	0.0667002	0.0705428	0.0741962	0.0774757	0.0801306	0.0819582	0.0828375	0.0827463	0.0817525	0.0799347	0.0776236	0.0749673	0.0721436	0.0693106	0.066259	0.0629527
	SD	0.00734421	0.00932552	0.0120654	0.015143	0.0180975	0.0206135	0.0228688	0.0266282	0.0363826	0.0536726	0.0678943	0.0707008	0.0643201	0.0518406	0.0451677	0.0437312	0.0446445	0.0470314	0.0522034	0.059789	0.0687927	0.0779166	0.0850046	0.0894876	0.091475	0.0913768	0.0900013	0.0885675	0.0882391	0.0900734	0.094109	0.100215	0.108098	0.117233	0.125436	0.132162	0.13674	0.138775	0.138093	0.134808	0.12929	0.121827	0.113435	0.104544	0.0957286	0.0875525	0.0796998	0.0723098
[truncated: 53 more columns]

## Sheet: AnklePower
TD Children
Gait cycle (%) Data (Nm/kg)		0	1	2	3	4	5	6	7	8	9	10	11	12	13	14	15	16	17	18	19	20	21	22	23	24	25	26	27	28	29	30	31	32	33	34	35	36	37	38	39	40	41	42	43	44	45	46	47
Inter-segmental power	Mean	-0.00684203	-0.0591667	-0.100022	-0.142621	-0.157676	-0.144939	-0.118261	-0.100863	-0.09169	-0.0877028	-0.092936	-0.0996684	-0.100441	-0.10344	-0.100839	-0.0946045	-0.0903547	-0.0837846	-0.0809943	-0.0786484	-0.0801885	-0.0844809	-0.0903611	-0.0986471	-0.109376	-0.122256	-0.136931	-0.154356	-0.173347	-0.194032	-0.216095	-0.238144	-0.260684	-0.282063	-0.302766	-0.321162	-0.336619	-0.348266	-0.355018	-0.355509	-0.348167	-0.328897	-0.293636	-0.235109	-0.143649	-0.00861259	0.180262	0.42642
	SD	0.00683239	0.0572156	0.0835927	0.118372	0.164291	0.208468	0.235424	0.254332	0.27159	0.283081	0.289364	0.286863	0.279726	0.264114	0.242982	0.216255	0.186602	0.157009	0.127697	0.102174	0.0838736	0.0751982	0.0776823	0.0883875	0.103608	0.121512	0.138856	0.156474	0.172358	0.186368	0.197805	0.206834	0.212931	0.216522	0.218581	0.218706	0.216926	0.213196	0.208699	0.205615	0.206497	0.212575	0.227146	0.25498	0.305249	0.385613	0.498493	0.63522
All passive power	Mean	0.0784771	0.0732654	0.0637458	0.0510628	0.036201	0.0198946	0.00263924	-0.0150531	-0.0326571	-0.0495103	-0.0647637	-0.0774295	-0.0868026	-0.0925984	-0.0949926	-0.0944074	-0.0915746	-0.0873253	-0.0823198	-0.0772655	-0.0726573	-0.0689355	-0.0662619	-0.0647351	-0.0643189	-0.0648509	-0.0660789	-0.0677548	-0.069678	-0.0717053	-0.0737316	-0.0756217	-0.077292	-0.0786963	-0.0797392	-0.080434	-0.0808238	-0.0808208	-0.0803154	-0.0790832	-0.0766331	-0.0723865	-0.0654976	-0.0548994	-0.0391869	-0.0166102	0.0141444	0.0530262
	SD	0.0457604	0.0492366	0.0518518	0.0535759	0.0543735	0.0542198	0.0530987	0.0510745	0.0482239	0.0447327	0.0409785	0.0375183	0.0350368	0.034255	0.0354073	0.037899	0.0409338	0.0439187	0.0463039	0.0480103	0.0490468	0.0497087	0.0503149	0.0513532	0.0531533	0.0557338	0.0589196	0.0624686	0.0660933	0.069356	0.0718952	0.0735499	0.0742439	0.0739729	0.0727221	0.070776	0.0684627	0.0660685	0.0639138	0.0622956	0.0610136	0.0601022	0.0597118	0.0608725	0.0660796	0.078884	0.10094	0.129987
Gas passive power	Mean	0.0308091	0.027259	0.0220792	0.0159899	0.00953729	0.00304899	-0.00334054	-0.00959783	-0.0156775	-0.0214209	-0.0265514	-0.0307098	-0.0336366	-0.0352138	-0.0355523	-0.0349106	-0.0335803	-0.0318723	-0.0300453	-0.0283321	-0.0269168	-0.025912	-0.0253588	-0.0252578	-0.0255659	-0.0261929	-0.0270401	-0.0280188	-0.029071	-0.030201	-0.0314357	-0.0327133	-0.0339806	-0.0352088	-0.0363402	-0.0373491	-0.0382266	-0.0388956	-0.0392776	-0.039248	-0.0385871	-0.0370084	-0.0341231	-0.0294513	-0.022413	-0.0123192	0.001381	0.0186045
	SD	0.0309123	0.0309254	0.0299466	0.0283821	0.0266696	0.025199	0.0242641	0.0240498	0.024569	0.0256619	0.0270241	0.0282988	0.0292143	0.0296091	0.0294586	0.0288127	0.0277824	0.0265573	0.0253499	0.0243794	0.0238228	0.0237791	0.0242809	0.025322	0.0268471	0.0287287	0.0307919	0.0328559	0.0347519	0.0362503	0.0371783	0.0375192	0.0373039	0.036588	0.0354554	0.0340806	0.0326607	0.0313767	0.030442	0.0300564	0.0302606	0.0309757	0.0320249	0.0333743	0.0353867	0.039009	0.0451378	0.0541779
CP Children
Gait cycle (%) Data (Nm/kg)		0	1	2	3	4	5	6	7	8	9	10	11	12	13	14	15	16	17	18	19	20	21	22	23	24	25	26	27	28	29	30	31	32	33	34	35	36	37	38	39	40	41	42	43	44	45	46	47
Inter-segmental power	Mean	0.000446176	-0.0510329	-0.120049	-0.244418	-0.390157	-0.536257	-0.618849	-0.642918	-0.607704	-0.543213	-0.461546	-0.37333	-0.285787	-0.207368	-0.140435	-0.0874472	-0.0474484	-0.0183453	0.00261087	0.0183356	0.0285871	0.0333241	0.0314454	0.0233847	0.0112454	-0.00402533	-0.0214403	-0.0417511	-0.0633946	-0.0855677	-0.106176	-0.125153	-0.142275	-0.15803	-0.173234	-0.187782	-0.20227	-0.215485	-0.227348	-0.236072	-0.240621	-0.238334	-0.226802	-0.20273	-0.162386	-0.102336	-0.0201579	0.0846295
	SD	0.00525904	0.0525203	0.0949987	0.19222	0.319059	0.483997	0.548921	0.539428	0.476425	0.401306	0.340461	0.297583	0.264349	0.230518	0.196946	0.170725	0.158293	0.159806	0.172819	0.194709	0.21939	0.239104	0.249991	0.252015	0.248013	0.242647	0.237574	0.233736	0.230296	0.229087	0.229343	0.231948	0.235218	0.237617	0.238421	0.236729	0.234421	0.230758	0.22915	0.229673	0.234378	0.243027	0.254361	0.266811	0.279807	0.293043	0.306246	0.322635
All passive power	Mean	-0.0402174	-0.0613569	-0.0866758	-0.115834	-0.147176	-0.17697	-0.199422	-0.208964	-0.203019	-0.181769	-0.148473	-0.111066	-0.0769128	-0.0500991	-0.0274425	-0.0167653	-0.0093538	-0.00386548	0.000551127	0.00375316	0.0153607	0.0158348	0.0137603	0.00945164	0.00361379	-0.00296845	-0.0096607	-0.0164173	-0.0232081	-0.0298701	-0.0361367	-0.0418231	-0.046916	-0.0515543	-0.0557398	-0.0595772	-0.0630525	-0.0660166	-0.0682661	-0.0695166	-0.0693939	-0.0673939	-0.0629051	-0.0551086	-0.0429689	-0.0253756	-0.00134082	0.029555
	SD	0.0406084	0.0545823	0.073778	0.098533	0.128756	0.160257	0.183751	0.190642	0.177635	0.148097	0.111188	0.0818244	0.0668982	0.059473	0.0541653	0.0508502	0.0470123	0.0451909	0.0480704	0.0552125	0.0725813	0.0797916	0.0837455	0.0853511	0.0861915	0.087188	0.0876005	0.0867921	0.0847262	0.0820491	0.079365	0.0770542	0.0751618	0.0735877	0.0718159	0.0696708	0.0672029	0.0647315	0.0629005	0.0623823	0.0635151	0.066078	0.0693303	0.0725692	0.0754988	0.0783882	0.0819981	0.0878961
Gas passive power	Mean	-0.00371119	-0.00694301	-0.0109432	-0.0153295	-0.0195228	-0.0231152	-0.0260809	-0.028732	-0.0308819	-0.0309123	-0.0269367	-0.0201497	-0.0134284	-0.0085562	-0.0051074	-0.00237588	-0.000144138	0.0017339	0.00342029	0.00468211	0.00519733	0.00467806	0.00293589	0.000193644	-0.00305792	-0.00633269	-0.00914773	-0.0115243	-0.0135833	-0.0154207	-0.0169902	-0.0182084	-0.019076	-0.0197294	-0.0201538	-0.0204606	-0.0206574	-0.0206648	-0.0203689	-0.0196611	-0.0184851	-0.0167826	-0.0145171	-0.0115456	-0.00761655	-0.0024237	0.00429226	0.0126924
	SD	0.00837138	0.01366	0.0205652	0.0281439	0.0349783	0.0398176	0.0423544	0.0437931	0.0456441	0.0452598	0.0377619	0.0282197	0.0229523	0.0182829	0.0126158	0.00859779	0.0081482	0.0106038	0.0142335	0.0175444	0.0196617	0.0205297	0.0213881	0.0244065	0.029669	0.0350743	0.0388362	0.0408243	0.0417072	0.0422882	0.04279	0.043084	0.042979	0.0424842	0.0411895	0.0390122	0.0359828	0.032393	0.0290131	0.0269085	0.0269532	0.0290722	0.0323542	0.0358196	0.0387896	0.0408885	0.0419984	0.0427965
[truncated: 53 more columns]

## Sheet: KneeMoment
TD Children
Gait cycle (%) Data (Nm/kg)		0	1	2	3	4	5	6	7	8	9	10	11	12	13	14	15	16	17	18	19	20	21	22	23	24	25	26	27	28	29	30	31	32	33	34	35	36	37	38	39	40	41	42	43	44	45	46	47
Inter-segmental moment	Mean	-0.100182	-0.301728	-0.28768	-0.0410415	0.134245	0.152918	0.207133	0.301661	0.369742	0.429588	0.454861	0.480051	0.496757	0.497127	0.48927	0.477331	0.454252	0.426329	0.392018	0.35594	0.318323	0.282452	0.24963	0.219749	0.19138	0.165143	0.141097	0.115744	0.093919	0.0723503	0.0518087	0.0324385	0.011347	-0.00822367	-0.0293316	-0.0488481	-0.067465	-0.0843074	-0.0966414	-0.10372	-0.109615	-0.105114	-0.0975412	-0.0860918	-0.0713505	-0.0475107	-0.0217468	0.00787091
	SD	0.0400354	0.243716	0.110766	0.136264	0.157766	0.06497	0.0937631	0.105254	0.107996	0.121176	0.13313	0.147547	0.158206	0.163837	0.165182	0.170035	0.172565	0.172555	0.169071	0.161778	0.157151	0.154131	0.150901	0.150251	0.149827	0.151927	0.150739	0.150564	0.149147	0.148167	0.146874	0.146901	0.148437	0.149147	0.148417	0.1464	0.145234	0.142471	0.141931	0.142275	0.139603	0.132392	0.126894	0.123291	0.12354	0.125442	0.12723	0.129242
All passive moment	Mean	-0.0662642	-0.0595928	-0.0526603	-0.0461882	-0.0404322	-0.0353879	-0.0311365	-0.0277239	-0.025122	-0.0235094	-0.022632	-0.0223436	-0.0225517	-0.0230491	-0.0237915	-0.0247697	-0.0260466	-0.0275584	-0.0292615	-0.0310889	-0.0329801	-0.0348646	-0.0366923	-0.0384341	-0.0401766	-0.042068	-0.0439294	-0.04581	-0.0477672	-0.0498945	-0.0522697	-0.0548746	-0.0575737	-0.0603718	-0.0632541	-0.066148	-0.0689371	-0.0715308	-0.0738354	-0.0757416	-0.0771424	-0.0777901	-0.0777106	-0.0768561	-0.0751608	-0.0725867	-0.069088	-0.0646936
	SD	0.020544	0.0185963	0.0169065	0.0152384	0.0138075	0.0129467	0.012737	0.0131208	0.0138189	0.0143595	0.0151424	0.0163833	0.0176798	0.0190373	0.0204117	0.0218029	0.0232248	0.0246539	0.0260829	0.0275193	0.0289406	0.0303291	0.0316808	0.0329907	0.0343472	0.0357152	0.0371462	0.0386506	0.0402361	0.0418629	0.0434958	0.0451234	0.0467814	0.0484344	0.0500512	0.051602	0.0530208	0.0542774	0.0553513	0.0562364	0.0569489	0.0575441	0.0579828	0.058241	0.0583526	0.0583279	0.0581143	0.0576946
Gas passive moment	Mean	-0.0207714	-0.0189768	-0.0172551	-0.0157648	-0.0146026	-0.0138169	-0.0134302	-0.0134301	-0.0137675	-0.0143937	-0.0152543	-0.0162834	-0.0174273	-0.0186465	-0.019925	-0.0212649	-0.0226795	-0.0241685	-0.0257239	-0.0273136	-0.0289005	-0.0304451	-0.0319204	-0.0333055	-0.0346031	-0.0358366	-0.0370386	-0.0382543	-0.0395263	-0.0409259	-0.042518	-0.0442757	-0.0461661	-0.0481778	-0.0502931	-0.0524814	-0.0546984	-0.0568675	-0.058923	-0.0607797	-0.0623344	-0.0635064	-0.0642487	-0.0644796	-0.0641381	-0.0632015	-0.0616327	-0.0594625
	SD	0.013631	0.0125496	0.0115085	0.0106008	0.00990394	0.00947357	0.00933389	0.00948097	0.00987824	0.010484	0.0112508	0.0121239	0.0130578	0.0140206	0.0149948	0.0159766	0.0169714	0.0179775	0.0189881	0.0199906	0.0209677	0.0219103	0.0228205	0.0236991	0.0245604	0.0254232	0.0263045	0.0272198	0.0281854	0.0291372	0.0300202	0.0309172	0.0318783	0.0329048	0.0339989	0.0351591	0.0363818	0.037615	0.0388307	0.0399835	0.0409933	0.0417956	0.0423925	0.0427109	0.0427156	0.0424129	0.0417609	0.0408369
Sem passive moment	Mean	-0.0278627	-0.0253378	-0.0225745	-0.0196928	-0.0168034	-0.0140042	-0.0113948	-0.00904433	-0.0070229	-0.00555313	-0.00450989	-0.00376702	-0.00326645	-0.00286894	-0.0025624	-0.00232389	-0.00212304	-0.00196428	-0.0018339	-0.00172165	-0.0016285	-0.00155021	-0.00148291	-0.00142431	-0.00137204	-0.00132353	-0.00127624	-0.00122822	-0.00117844	-0.00112616	-0.00107146	-0.00101848	-0.000968948	-0.000923136	-0.00087572	-0.000826898	-0.000776761	-0.000725788	-0.000674561	-0.000623627	-0.000573316	-0.000524389	-0.000477221	-0.000431348	-0.000386345	-0.000341905	-0.000297439	-0.00025276
	SD	0.0174955	0.0158257	0.0138279	0.0116954	0.00963954	0.00786784	0.00657856	0.00587892	0.00568507	0.00545695	0.00509267	0.00471696	0.00432832	0.00400527	0.00372411	0.00347967	0.00327631	0.00309489	0.00293517	0.00279812	0.00267969	0.00257823	0.00249158	0.00241666	0.00235027	0.00228954	0.00223121	0.00217245	0.0021119	0.0020486	0.00198224	0.00191054	0.0018323	0.00174741	0.00165915	0.00156785	0.00147368	0.00137749	0.00128051	0.00118388	0.00108848	0.000995894	0.000906948	0.000821028	0.000737653	0.000656695	0.000577981	0.000502539
Rf passive moment	Mean	0	0	0	0	0	0	0	8.07585e-06	0.000189726	0.000547173	0.0010079	0.00143712	0.00182232	0.00216876	0.00247774	0.00275091	0.00299074	0.00320081	0.00338798	0.00356143	0.00372463	0.00387979	0.00402895	0.00417281	0.00431372	0.00445037	0.00458136	0.0047061	0.00482545	0.00493969	0.00505095	0.00516067	0.00531564	0.00549648	0.00568573	0.00588519	0.00612304	0.00638634	0.00667259	0.00698342	0.00732269	0.00781549	0.0083748	0.00896499	0.00958517	0.0102367	0.0109156	0.0116127
	SD	0	0	0	0	0	0	0	2.79756e-05	0.000520126	0.00160156	0.0030392	0.00437447	0.00556607	0.00663448	0.00758624	0.00842837	0.00917171	0.0098263	0.0104149	0.0109679	0.011496	0.0120063	0.012503	0.0129858	0.0134587	0.013916	0.0143525	0.0147662	0.0151593	0.0155322	0.0158914	0.0162401	0.0165671	0.0168866	0.0172141	0.0175595	0.0179198	0.0183073	0.0187297	0.0191946	0.0197187	0.0202488	0.0208331	0.0214902	0.0222214	0.0230322	0.023904	0.0248008
CP Children
Gait cycle (%) Data (Nm/kg)		0	1	2	3	4	5	6	7	8	9	10	11	12	13	14	15	16	17	18	19	20	21	22	23	24	25	26	27	28	29	30	31	32	33	34	35	36	37	38	39	40	41	42	43	44	45	46	47
Inter-segmental moment	Mean	-0.207362	-0.194763	-0.07531	-0.154983	-0.132909	0.0117885	0.145028	0.250548	0.335016	0.392143	0.419306	0.417526	0.410108	0.38702	0.355371	0.318727	0.278621	0.238784	0.203995	0.174097	0.148256	0.127209	0.108356	0.0935357	0.0828849	0.076083	0.0732406	0.0721367	0.0750157	0.0783936	0.0831478	0.0879314	0.0935409	0.10291	0.115194	0.129931	0.146583	0.166326	0.184066	0.201589	0.217767	0.234828	0.253313	0.272698	0.295803	0.312396	0.339987	0.356756
	SD	0.0680942	0.120837	0.18659	0.168373	0.233588	0.278061	0.301099	0.324905	0.324948	0.320187	0.311883	0.302417	0.306521	0.311802	0.316391	0.319713	0.31805	0.31005	0.296326	0.282555	0.268912	0.257635	0.248015	0.241687	0.238171	0.237915	0.238037	0.239645	0.243027	0.246462	0.249198	0.250831	0.250719	0.251565	0.25309	0.256852	0.263598	0.275075	0.288243	0.302314	0.318368	0.335566	0.352453	0.366372	0.378017	0.388826	0.39445	0.397856
All passive moment	Mean	-0.0475432	-0.0457963	-0.0434031	-0.040703	-0.0378716	-0.0352121	-0.0330154	-0.0317537	-0.0318582	-0.0334343	-0.0350036	-0.035265	-0.0343297	-0.0323041	-0.0293372	-0.0290197	-0.0295199	-0.0305947	-0.0333443	-0.0362167	-0.0379929	-0.0398288	-0.0413794	-0.0425199	-0.0432934	-0.043062	-0.0430251	-0.0428707	-0.0429086	-0.0433723	-0.0442519	-0.0455816	-0.0472858	-0.0493028	-0.0513091	-0.0530882	-0.0542747	-0.0549385	-0.0549577	-0.0541913	-0.0527646	-0.0507131	-0.0482455	-0.0454493	-0.0433361	-0.0401833	-0.0367648	-0.0331527
	SD	0.0448397	0.0419733	0.0381721	0.0341645	0.0307598	0.0284732	0.027286	0.0267899	0.0279477	0.0327599	0.0381096	0.0392113	0.0363658	0.0314599	0.0296583	0.029362	0.0297363	0.0304744	0.0332096	0.0352346	0.0392427	0.0435976	0.0470403	0.0493346	0.0504922	0.0525525	0.052127	0.0516476	0.0517798	0.0531651	0.0558247	0.0597007	0.0646966	0.0705788	0.07598	0.0805963	0.0840098	0.0858326	0.0859609	0.0844802	0.081492	0.0771353	0.072055	0.0665501	0.0588693	0.0538159	0.0489264	0.0444575
Gas passive moment	Mean	-0.0041412	-0.00479466	-0.00570239	-0.00680922	-0.00806319	-0.0094704	-0.0111319	-0.0133787	-0.0165883	-0.0205937	-0.0238665	-0.0252841	-0.0250432	-0.0233809	-0.0220969	-0.0216633	-0.0220239	-0.0230639	-0.0265279	-0.0288007	-0.0312156	-0.0336104	-0.0355851	-0.0370232	-0.0379327	-0.0383576	-0.0384671	-0.0385283	-0.0388195	-0.0395942	-0.0408796	-0.0426399	-0.0448139	-0.0473304	-0.0497268	-0.0518981	-0.0536908	-0.0549769	-0.0556754	-0.0557611	-0.0552551	-0.0541899	-0.0527679	-0.0510741	-0.0492052	-0.0472738	-0.0451719	-0.0428976
	SD	0.00476079	0.00597176	0.00765437	0.00957405	0.0114829	0.013209	0.0148088	0.0171092	0.0224059	0.0316812	0.0394504	0.0411881	0.0379775	0.0315592	0.0281718	0.027561	0.0282499	0.0296911	0.0329191	0.0370349	0.0419651	0.0470478	0.0510658	0.0536977	0.0550038	0.0552036	0.0547192	0.0542213	0.0543705	0.0557964	0.0585198	0.0624601	0.0674593	0.0732455	0.0784621	0.082803	0.0858658	0.0873978	0.0872724	0.0855162	0.0822955	0.0777328	0.0724507	0.0667119	0.0608653	0.0553123	0.0499254	0.0448683
Sem passive moment	Mean	-0.0434781	-0.0411396	-0.0379241	-0.0342454	-0.0303736	-0.0265286	-0.0228818	-0.0195582	-0.0165982	-0.0142672	-0.0126176	-0.0114786	-0.0107675	-0.0103508	-0.0102125	-0.0102576	-0.0102671	-0.010142	-0.00982726	-0.00935361	-0.00879973	-0.00830683	-0.0079245	-0.007539	-0.00714489	-0.00673753	-0.00631308	-0.00586998	-0.00540965	-0.00493745	-0.00445918	-0.00400389	-0.00358103	-0.00323894	-0.00294305	-0.00265918	-0.00238984	-0.0021388	-0.00190693	-0.00169355	-0.00149809	-0.0013221	-0.00116568	-0.00102993	-0.000910944	-0.000807384	-0.000718822	-0.000643049
	SD	0.0474926	0.0450898	0.0417711	0.038111	0.0347517	0.0322434	0.0307259	0.0298776	0.029189	0.0281517	0.0267793	0.0255025	0.0245077	0.0238386	0.0233601	0.0228836	0.0223241	0.0216752	0.0208882	0.0200314	0.0191902	0.018351	0.0174754	0.0165984	0.0157012	0.0147751	0.0138232	0.0128551	0.0118839	0.0109292	0.010005	0.00911371	0.00826599	0.00744523	0.00665674	0.00592218	0.00524729	0.00464039	0.00410041	0.00362241	0.00320244	0.00284115	0.00253481	0.00227285	0.00205222	0.00186788	0.00171486	0.00158619
Rf passive moment	Mean	7.61369e-05	0.000137975	0.000223387	0.000351599	0.000565111	0.000786926	0.000998329	0.00118311	0.00132838	0.00142661	0.00148054	0.00149763	0.00148098	0.00142763	0.00134759	0.00126894	0.00122086	0.00121655	0.00124873	0.00130198	0.00136176	0.0014238	0.00148515	0.00154457	0.00160032	0.00165071	0.00169578	0.001738	0.0017837	0.00187118	0.00202567	0.00219696	0.0023788	0.00256982	0.002769	0.00297725	0.00330839	0.00374773	0.00429901	0.00494305	0.00559403	0.00626982	0.00702749	0.00802327	0.00928681	0.010634	0.012012	0.0134069
	SD	0.000304548	0.000551899	0.000893546	0.00131506	0.00183976	0.00244604	0.00307631	0.00365781	0.00411361	0.0044021	0.0045284	0.00452045	0.00439284	0.00414102	0.0038113	0.0035116	0.00333575	0.00331267	0.00341123	0.00357943	0.00376631	0.00395125	0.00412487	0.00428471	0.00442816	0.00455324	0.00466196	0.00476332	0.00486817	0.0049739	0.00509205	0.00524357	0.00542284	0.00562188	0.00583744	0.00607181	0.00627394	0.00649171	0.00673856	0.00704964	0.0074677	0.00796313	0.00848729	0.00892607	0.00942177	0.0102283	0.0113189	0.0126169
[truncated: 53 more columns]

## Sheet: KneePower
TD Children
Gait cycle (%) Data (Nm/kg)		0	1	2	3	4	5	6	7	8	9	10	11	12	13	14	15	16	17	18	19	20	21	22	23	24	25	26	27	28	29	30	31	32	33	34	35	36	37	38	39	40	41	42	43	44	45	46	47
Inter-segmental power	Mean	0.144996	0.688893	0.588231	0.040344	-0.318377	-0.324705	-0.392464	-0.51794	-0.549041	-0.520451	-0.41188	-0.287958	-0.150992	-0.0114129	0.111957	0.212712	0.287746	0.334875	0.353089	0.34889	0.325608	0.292431	0.254665	0.215984	0.177033	0.14046	0.108662	0.0780515	0.0544273	0.0328961	0.0157801	0.000871176	-0.0141537	-0.0254436	-0.0361869	-0.0424104	-0.0449123	-0.0429121	-0.0349521	-0.022693	-0.00623528	0.0116639	0.0291188	0.0428732	0.0497252	0.0427007	0.0225005	-0.0169878
	SD	0.102328	0.867343	0.315305	0.337103	0.431234	0.157849	0.153355	0.19659	0.226972	0.246888	0.234677	0.229003	0.221533	0.214574	0.208681	0.209148	0.212184	0.213522	0.208645	0.195657	0.180954	0.168935	0.159318	0.156324	0.153744	0.156161	0.154674	0.15531	0.153738	0.151514	0.148878	0.146764	0.143614	0.136319	0.122656	0.105385	0.0862219	0.0655381	0.0468339	0.0347203	0.0366277	0.0494445	0.0664966	0.0870885	0.11254	0.14196	0.174869	0.212092
All passive power	Mean	-0.0946372	-0.104634	-0.104017	-0.096498	-0.0850575	-0.0716617	-0.0580131	-0.045355	-0.034058	-0.0245832	-0.0163878	-0.0090783	-0.00247497	0.0037435	0.0095696	0.0149509	0.0199117	0.0244069	0.0284195	0.031875	0.0346847	0.0367956	0.0382106	0.0389866	0.039378	0.0397576	0.0400244	0.0403532	0.0408428	0.0415215	0.0423168	0.0430231	0.0433141	0.0429344	0.0416341	0.0391786	0.0353071	0.0299177	0.0229301	0.0143026	0.00414968	-0.00741018	-0.0200247	-0.0333505	-0.0469321	-0.0601572	-0.072266	-0.0825656
	SD	0.0619253	0.0513554	0.0416517	0.033063	0.0261311	0.0212504	0.0182501	0.0165539	0.0148808	0.0124619	0.0104988	0.00953792	0.00941814	0.0110076	0.0141907	0.0183989	0.0231014	0.027869	0.0323497	0.0362761	0.0394119	0.0417126	0.0432145	0.044006	0.0444813	0.0449259	0.0453311	0.0457257	0.0460466	0.0461172	0.0457529	0.0447859	0.0430979	0.0406917	0.0377541	0.0346146	0.0315467	0.0289696	0.0271191	0.0260972	0.0260399	0.0274086	0.0309397	0.0368405	0.044909	0.054886	0.0663152	0.0789087
Gas passive power	Mean	-0.0347717	-0.0373182	-0.0370508	-0.0349838	-0.0319602	-0.0285655	-0.025132	-0.021761	-0.0183607	-0.014798	-0.0109328	-0.00668277	-0.00207484	0.00279129	0.00774948	0.0126259	0.0172842	0.0216049	0.0254939	0.0288533	0.0315964	0.0336654	0.0350676	0.0358215	0.0360364	0.0358743	0.0355122	0.035113	0.0347743	0.0345568	0.034465	0.0343678	0.0340672	0.033382	0.0321203	0.0300712	0.0269823	0.0226834	0.0170212	0.00989541	0.00126255	-0.0088218	-0.0201099	-0.0323529	-0.0452161	-0.058337	-0.0712025	-0.083372
	SD	0.0339854	0.0322277	0.0297499	0.026943	0.0240488	0.0212369	0.018618	0.0162057	0.0139434	0.0117939	0.00974654	0.00799558	0.00709768	0.00772399	0.00979934	0.012686	0.015907	0.0191792	0.0223202	0.0251795	0.0276464	0.029714	0.0314214	0.0328024	0.0339071	0.0347813	0.0354309	0.0358773	0.0361239	0.0361047	0.0357772	0.0351747	0.0343184	0.033253	0.0320535	0.0307864	0.0293021	0.027501	0.025251	0.0226054	0.0201225	0.0192393	0.0218772	0.028028	0.0363595	0.0456692	0.054987	0.0638961
Sem passive power	Mean	-0.0374629	-0.0434916	-0.0445541	-0.0416953	-0.0361953	-0.0293142	-0.0221871	-0.0157197	-0.0103985	-0.00665061	-0.00408341	-0.00228753	-0.00107954	-0.000196321	0.000450115	0.000908578	0.00121705	0.00141882	0.00153851	0.00159537	0.00160557	0.00158502	0.00154609	0.00149671	0.00144261	0.00138743	0.00133351	0.00128053	0.00122683	0.00116937	0.00110502	0.00103576	0.000960316	0.000877211	0.000778924	0.000666998	0.000543383	0.000413847	0.000283906	0.000158654	4.18632e-05	-6.2655e-05	-0.00015311	-0.000228333	-0.000287378	-0.000329422	-0.000351631	-0.000354777
	SD	0.0249317	0.0264293	0.026708	0.0246458	0.0208193	0.0163489	0.0123866	0.00970754	0.00820582	0.00668186	0.00499188	0.00352951	0.00232387	0.00158882	0.00147682	0.00178052	0.00214342	0.0024533	0.00268873	0.00285476	0.00296342	0.00302686	0.00306222	0.00307496	0.00306677	0.00303759	0.00298379	0.00290461	0.00279924	0.00266709	0.00250891	0.00232378	0.00211142	0.00187428	0.00162018	0.0013548	0.00108261	0.000814302	0.000560537	0.000335349	0.00018199	0.000216929	0.000349051	0.000476704	0.000579912	0.000653452	0.00069318	0.000705379
Rf passive power	Mean	0	0	0	0	0	0	0	1.20051e-05	0.000355992	0.000902071	0.00139869	0.00153936	0.0013083	0.00083524	0.000184081	-0.000587666	-0.00142175	-0.00225679	-0.00302674	-0.00370792	-0.00428595	-0.0047503	-0.00510048	-0.00531027	-0.00539547	-0.00536533	-0.0052291	-0.00500084	-0.0047004	-0.00436364	-0.00403246	-0.00372302	-0.00343102	-0.00315703	-0.00288802	-0.00258293	-0.00221889	-0.00173857	-0.00109346	-0.000236009	0.000916011	0.00238367	0.00420928	0.00642115	0.00903935	0.0121349	0.0157477	0.019871
	SD	0	0	0	0	0	0	0	4.15868e-05	0.00103632	0.0027643	0.00439603	0.00490045	0.00421098	0.00276638	0.000786081	0.00164178	0.00422235	0.00683315	0.00926165	0.0114399	0.0133258	0.0148899	0.0161113	0.0168829	0.0172393	0.017196	0.016769	0.0159996	0.0149535	0.013756	0.0125575	0.0114218	0.010386	0.00945044	0.00856563	0.00760322	0.00644963	0.0050188	0.00325067	0.00138801	0.00273055	0.00631169	0.0107254	0.0159382	0.0219979	0.0291333	0.0374336	0.0468292
CP Children
Gait cycle (%) Data (Nm/kg)		0	1	2	3	4	5	6	7	8	9	10	11	12	13	14	15	16	17	18	19	20	21	22	23	24	25	26	27	28	29	30	31	32	33	34	35	36	37	38	39	40	41	42	43	44	45	46	47
Inter-segmental power	Mean	-0.0729992	0.0237033	-0.0247454	0.035728	0.0147611	-0.103359	-0.216869	-0.272489	-0.247725	-0.153521	-0.0309661	0.091411	0.212339	0.30615	0.362281	0.380624	0.366936	0.331621	0.289909	0.242833	0.194133	0.149696	0.110447	0.0807969	0.0594056	0.0446504	0.0332517	0.025482	0.0211389	0.0202172	0.0194861	0.017645	0.0122699	0.00246954	-0.0120336	-0.0298901	-0.0499091	-0.0716292	-0.0936583	-0.115714	-0.137012	-0.15705	-0.17407	-0.187011	-0.196692	-0.204225	-0.211419	-0.215946
	SD	0.212758	0.244914	0.14413	0.189273	0.270706	0.286365	0.321403	0.315693	0.305158	0.28896	0.312902	0.368294	0.426364	0.458108	0.460752	0.450357	0.430082	0.402272	0.38183	0.363004	0.339048	0.306271	0.269175	0.232432	0.202	0.183707	0.168154	0.152356	0.134312	0.116548	0.101956	0.0929191	0.0906258	0.0948011	0.105343	0.122621	0.146501	0.175179	0.206129	0.239184	0.274362	0.310558	0.343307	0.366967	0.38199	0.387456	0.38623	0.38193
All passive power	Mean	0.0196766	0.000720764	-0.0132041	-0.0211963	-0.0233907	-0.0208442	-0.0151997	-0.00808916	-0.000449534	0.0074657	0.015157	0.0218058	0.0268545	0.0300143	0.0306993	0.0345575	0.0383433	0.0417863	0.0460713	0.0451117	0.0452161	0.0435613	0.0398681	0.0347875	0.0292366	0.0244792	0.0186402	0.0135541	0.00932775	0.00600616	0.00363716	0.00222527	0.00164897	0.00166638	0.00205651	0.0022605	0.00181434	0.000363618	-0.00199797	-0.00484144	-0.0079708	-0.0112519	-0.0146342	-0.0180626	-0.0216844	-0.0250604	-0.0282708	-0.0313711
	SD	0.0747231	0.0541782	0.0407591	0.0354	0.0340922	0.0333053	0.032438	0.0318088	0.031529	0.0325025	0.0352778	0.0375488	0.0373857	0.035008	0.0351983	0.0383134	0.0418257	0.0447224	0.0486029	0.0502536	0.0514526	0.0501902	0.0459026	0.0402391	0.0355528	0.0341393	0.0328523	0.0311332	0.0295021	0.0290174	0.0303565	0.0334372	0.0375374	0.0417153	0.0450625	0.0464579	0.0453121	0.0423438	0.0388566	0.0364486	0.0363141	0.0384842	0.0420127	0.0458187	0.0474171	0.0499982	0.0520069	0.0541374
Gas passive power	Mean	0.00106182	0.000474314	-0.00011164	-0.000697473	-0.00117432	-0.00142028	-0.00125167	-0.000331454	0.00177627	0.0055203	0.0103178	0.0149757	0.018635	0.0206635	0.0223691	0.0241989	0.0261289	0.0280843	0.0322521	0.0341656	0.0350094	0.0342307	0.0314953	0.0273298	0.0226007	0.0179535	0.0138852	0.0103951	0.00747586	0.00516833	0.00356403	0.00272171	0.00252742	0.00264752	0.00268249	0.00227303	0.00117449	-0.000676089	-0.00323747	-0.00632865	-0.00976365	-0.0134157	-0.0172344	-0.0211948	-0.0253319	-0.0297262	-0.0344427	-0.039582
	SD	0.00625873	0.0069291	0.00805881	0.0100804	0.0132221	0.0171006	0.0208335	0.0235566	0.0254428	0.0285668	0.0337104	0.0375888	0.0378602	0.034406	0.0330461	0.034497	0.0373406	0.0405028	0.0448403	0.048296	0.0502399	0.0493051	0.0448376	0.0385564	0.0331711	0.0301013	0.0286287	0.0274434	0.0262691	0.0258071	0.0268337	0.0295496	0.0334838	0.0377352	0.0409323	0.0421969	0.041285	0.0386992	0.0356782	0.0338363	0.0342398	0.0368131	0.0406389	0.0447288	0.048459	0.0515709	0.0541244	0.0566748
Sem passive power	Mean	0.018627	0.00024086	-0.0131226	-0.020557	-0.0223333	-0.0195704	-0.014057	-0.00773882	-0.00200745	0.00240815	0.00555351	0.00776448	0.00930955	0.0105066	0.0115777	0.0125971	0.0133152	0.013619	0.0134544	0.0128535	0.0119232	0.0107792	0.00949351	0.00809227	0.0066582	0.00526695	0.00396773	0.00279471	0.00177972	0.000938823	0.000276614	-0.000211087	-0.000540842	-0.000745514	-0.000856758	-0.000877818	-0.000825565	-0.000715957	-0.000578105	-0.000434727	-0.000302554	-0.00019836	-0.000135115	-0.00011692	-0.000143971	-0.000215101	-0.000328725	-0.000477643
	SD	0.0735455	0.0518506	0.0372568	0.0310117	0.0285796	0.025616	0.0215562	0.0179027	0.0161521	0.0163541	0.0175219	0.0191535	0.0210317	0.0230475	0.0250278	0.0266763	0.0278503	0.0284685	0.0284106	0.0276637	0.0263592	0.024544	0.0222774	0.0196577	0.0167883	0.0138111	0.0108319	0.00797868	0.00550229	0.00395975	0.00402057	0.00511655	0.00625688	0.00697305	0.00720188	0.00696938	0.00636667	0.00550437	0.00453521	0.00357518	0.00269755	0.00195747	0.00138713	0.000984022	0.000787314	0.000844227	0.00110776	0.00149619
Rf passive power	Mean	-1.23e-05	5.58902e-06	3.01875e-05	5.81629e-05	0.000116851	0.000146495	0.000108939	-1.88801e-05	-0.000218356	-0.000462761	-0.000714296	-0.000934318	-0.00109	-0.00115578	-0.00113772	-0.00107179	-0.00100458	-0.000965531	-0.000953421	-0.000943667	-0.000894459	-0.000788146	-0.000625863	-0.000432246	-0.000240079	-7.53259e-05	3.71789e-05	9.5703e-05	0.000102016	7.59374e-05	4.77458e-05	2.10937e-05	9.55648e-06	2.7269e-05	7.88584e-05	0.00016249	0.000253543	0.000359075	0.000526908	0.000793874	0.00115807	0.00164308	0.0022885	0.00312368	0.00414856	0.00543148	0.0071151	0.00937918
	SD	4.92001e-05	2.23561e-05	0.00012075	0.000188888	0.000338558	0.000593517	0.000844644	0.00112972	0.00157161	0.00214737	0.00275621	0.00328305	0.00362436	0.00369012	0.00350475	0.00322011	0.00299983	0.00293702	0.00301436	0.0031111	0.00304112	0.00270983	0.00212181	0.00137966	0.000641205	0.000258686	0.000551584	0.000716386	0.000657906	0.000408366	0.000174755	0.000550858	0.00101256	0.00139863	0.00165365	0.00175446	0.00173518	0.00171824	0.0017733	0.00205426	0.00271065	0.00368957	0.00483831	0.00603814	0.00726756	0.00864234	0.0104155	0.0129437
[truncated: 53 more columns]

## Sheet: HipMoment
TD Children
Gait cycle (%) Data (Nm/kg)		0	1	2	3	4	5	6	7	8	9	10	11	12	13	14	15	16	17	18	19	20	21	22	23	24	25	26	27	28	29	30	31	32	33	34	35	36	37	38	39	40	41	42	43	44	45	46	47
Inter-segmental moment	Mean	0.104549	0.793173	0.838561	0.514157	0.319327	0.383111	0.374219	0.29082	0.273526	0.247415	0.277051	0.277678	0.264223	0.26071	0.254056	0.230637	0.20765	0.179265	0.152521	0.126348	0.105286	0.0830787	0.062079	0.0448549	0.0311314	0.0185701	0.00656151	6.77361e-05	-0.010291	-0.0195465	-0.030835	-0.0447112	-0.0560679	-0.0704552	-0.0820843	-0.0966824	-0.111608	-0.126215	-0.148627	-0.175041	-0.19916	-0.239735	-0.281891	-0.322029	-0.36034	-0.407564	-0.449438	-0.486537
	SD	0.111723	0.667733	0.318829	0.233258	0.281514	0.143262	0.174887	0.142038	0.140112	0.172475	0.171012	0.146965	0.123811	0.118588	0.1206	0.121753	0.125133	0.121324	0.11517	0.108958	0.106225	0.111631	0.113041	0.109648	0.108034	0.106125	0.103848	0.103192	0.104042	0.108203	0.108073	0.106111	0.105864	0.107826	0.115073	0.121909	0.129338	0.138905	0.141968	0.145507	0.160637	0.173298	0.187647	0.203411	0.215476	0.218022	0.217553	0.217105
All passive moment	Mean	0.067908	0.0634098	0.0584708	0.0532847	0.0480219	0.0428291	0.037824	0.0330837	0.0287109	0.03105	0.0272249	0.0238081	0.0206986	0.0176994	0.0147835	0.0118452	0.0086891	0.00532165	0.00184552	-0.00171948	-0.00536452	-0.00924676	-0.0132983	-0.0174561	-0.0216151	-0.0257193	-0.0298608	-0.0341338	-0.0385828	-0.0432349	-0.0481341	-0.053296	-0.0587375	-0.0644256	-0.0703845	-0.0765963	-0.0830236	-0.0792384	-0.0853696	-0.0916538	-0.0980743	-0.104454	-0.110792	-0.117094	-0.123312	-0.129377	-0.135206	-0.1407
	SD	0.0705292	0.0700464	0.0695936	0.0693298	0.0693572	0.0697102	0.070365	0.0712488	0.0722359	0.0727231	0.0727529	0.0728356	0.0731051	0.07347	0.0738509	0.0743162	0.0748715	0.07542	0.0760704	0.0768441	0.0777385	0.0786874	0.0795817	0.0804003	0.0812491	0.0821562	0.0830732	0.0839774	0.0848671	0.0857466	0.0866478	0.0876142	0.0888148	0.090211	0.091762	0.0934907	0.0954092	0.0950323	0.0966141	0.0983372	0.1002	0.102211	0.104255	0.106242	0.108143	0.109953	0.111651	0.113217
Sem passive moment	Mean	0.0429541	0.0389229	0.0345199	0.0299501	0.0254014	0.0210415	0.0170129	0.0134132	0.010345	0.00812606	0.00657339	0.00548969	0.00474742	0.0041556	0.00370157	0.00335175	0.00306258	0.00283882	0.00265835	0.00250425	0.00237655	0.00226753	0.0021708	0.00208335	0.00200225	0.00192414	0.00184612	0.00176612	0.00168291	0.00159587	0.00150541	0.00141814	0.00133682	0.00126195	0.00118582	0.00110889	0.00103158	0.000954562	0.000878511	0.000804068	0.00073166	0.000661532	0.000593975	0.000529013	0.000466563	0.000406486	0.000348682	0.000293024
	SD	0.0262039	0.0236376	0.0205874	0.0173502	0.0142401	0.0115715	0.00962757	0.00857284	0.00828911	0.00796403	0.00743676	0.00686388	0.00628207	0.00579843	0.00538356	0.00502907	0.00474087	0.0044898	0.00427339	0.00409015	0.00393119	0.0037913	0.00366677	0.00355359	0.00344785	0.00334587	0.00324413	0.00313967	0.00303079	0.00291685	0.00279793	0.00267119	0.00253527	0.00239039	0.00224227	0.00209222	0.00194149	0.00179176	0.00164466	0.00150171	0.00136378	0.00123142	0.00110519	0.000985268	0.000871732	0.000764766	0.000664833	0.00057271
Rf passive moment	Mean	0	0	0	0	0	0	0	-7.83593e-06	-0.000186112	-0.00053694	-0.000988772	-0.00140789	-0.0017811	-0.00211385	-0.00240748	-0.00266349	-0.00288407	-0.00307196	-0.00323244	-0.00337447	-0.00350088	-0.00361356	-0.00371433	-0.00380307	-0.00388381	-0.00395897	-0.00403	-0.00409805	-0.0041635	-0.00422598	-0.00428607	-0.00434406	-0.00444919	-0.00457884	-0.0047122	-0.00484976	-0.00501109	-0.00518607	-0.00537264	-0.00557214	-0.00578686	-0.00618674	-0.006657	-0.00715074	-0.00766825	-0.00821336	-0.00878973	-0.00939818
	SD	0	0	0	0	0	0	0	2.71445e-05	0.000512423	0.00157971	0.00299846	0.00431279	0.00547788	0.00651441	0.00742856	0.00822635	0.00891715	0.00950754	0.0100145	0.0104673	0.0108745	0.0112419	0.0115736	0.0118681	0.0121384	0.0123922	0.0126341	0.0128671	0.0130921	0.0133076	0.013515	0.0137151	0.0138933	0.0140627	0.0142353	0.0144177	0.0146076	0.0148133	0.0150398	0.0152908	0.0155743	0.0158275	0.0161222	0.0164826	0.0169118	0.0174192	0.0180088	0.018678
CP Children
Gait cycle (%) Data (Nm/kg)		0	1	2	3	4	5	6	7	8	9	10	11	12	13	14	15	16	17	18	19	20	21	22	23	24	25	26	27	28	29	30	31	32	33	34	35	36	37	38	39	40	41	42	43	44	45	46	47
Inter-segmental moment	Mean	0.293868	0.489874	0.600986	0.800734	0.869715	0.700215	0.604619	0.555024	0.488596	0.435833	0.430965	0.461963	0.480782	0.502038	0.51559	0.51982	0.519781	0.510726	0.487869	0.456042	0.42015	0.386676	0.359467	0.336018	0.313337	0.292145	0.271063	0.254129	0.23544	0.220893	0.206544	0.192653	0.178626	0.158805	0.132665	0.0996851	0.0630277	0.023144	-0.00945113	-0.0387652	-0.0641289	-0.0906125	-0.119705	-0.150752	-0.190751	-0.218266	-0.270206	-0.301265
	SD	0.163139	0.387807	0.622545	0.41504	0.465937	0.526408	0.507411	0.463511	0.398442	0.29803	0.274431	0.299238	0.313704	0.338031	0.366179	0.376209	0.370281	0.35887	0.338863	0.319882	0.298714	0.284885	0.274464	0.265282	0.259409	0.257932	0.258	0.256241	0.254732	0.249805	0.242788	0.234609	0.231838	0.229914	0.230362	0.231474	0.227225	0.223399	0.220551	0.220438	0.220426	0.223357	0.229363	0.236472	0.249974	0.249463	0.263604	0.261237
All passive moment	Mean	0.0158507	0.0116339	0.00733648	0.00323004	-0.000812265	-0.00473767	-0.00866438	-0.0126445	-0.0166091	-0.0204195	-0.023992	-0.0272505	-0.0302803	-0.0331512	-0.0359195	-0.0405537	-0.0434521	-0.0465439	-0.0499294	-0.0535457	-0.0572841	-0.0611111	-0.0650765	-0.069063	-0.0729474	-0.0767049	-0.0803637	-0.0839909	-0.0876073	-0.0912783	-0.0950745	-0.0989006	-0.102761	-0.106705	-0.110878	-0.115403	-0.120095	-0.125055	-0.130391	-0.136094	-0.142185	-0.148619	-0.155447	-0.162741	-0.170461	-0.178533	-0.185866	-0.181612
	SD	0.123337	0.119888	0.116413	0.113455	0.111344	0.109749	0.108369	0.106926	0.105333	0.103667	0.102195	0.101234	0.100926	0.101146	0.101574	0.0968313	0.0967479	0.0962502	0.0953286	0.0942488	0.0932529	0.0924281	0.0916348	0.0909741	0.0904629	0.0900474	0.0896978	0.0893888	0.0890817	0.0886543	0.0880595	0.0873879	0.0866573	0.0859463	0.0853467	0.0849799	0.0849554	0.0852201	0.0857738	0.0865712	0.0876008	0.0888832	0.0904018	0.0922477	0.0945682	0.0973334	0.0958655	0.104436
Sem passive moment	Mean	0.0613683	0.0587806	0.0550567	0.0506212	0.0457373	0.0406258	0.0354974	0.0306662	0.0264466	0.0232328	0.0210903	0.0196221	0.0186677	0.0181593	0.0180211	0.0181318	0.0182432	0.0181431	0.0177179	0.0169788	0.0160465	0.0152058	0.0145565	0.0138573	0.0131139	0.0123349	0.0115222	0.0106773	0.00980338	0.00890838	0.00800277	0.00713645	0.00633	0.00568853	0.00514206	0.00462113	0.00412987	0.00367492	0.00325651	0.00287325	0.00252519	0.0022117	0.00193476	0.00169884	0.00149432	0.00131777	0.00116761	0.00103927
	SD	0.0705307	0.066965	0.0622548	0.0573038	0.0528839	0.049481	0.0471922	0.0457228	0.0445519	0.0430933	0.0412212	0.0394315	0.0379486	0.0368003	0.0359102	0.0351253	0.0343459	0.0334909	0.0325402	0.0315213	0.0304985	0.0293781	0.0280654	0.0266897	0.0252459	0.023743	0.0221902	0.0206035	0.0190021	0.0174149	0.01587	0.0143752	0.0129572	0.0115824	0.0102667	0.00905847	0.007965	0.00699654	0.00614477	0.00539841	0.00475086	0.00419498	0.00372761	0.00332987	0.00299758	0.00272154	0.00249214	0.00229715
Rf passive moment	Mean	-0.000102994	-0.000186554	-0.00030205	-0.000472677	-0.000750399	-0.0010411	-0.00132032	-0.00156434	-0.00175281	-0.00187513	-0.00193611	-0.00194685	-0.00191194	-0.00182844	-0.0017116	-0.0016001	-0.00153256	-0.00152565	-0.00156909	-0.00164165	-0.00172272	-0.00180466	-0.00188343	-0.00195771	-0.00202577	-0.002086	-0.00213886	-0.00218813	-0.00224221	-0.00235017	-0.00254391	-0.00275826	-0.00298437	-0.00321962	-0.00346207	-0.00371215	-0.00410752	-0.00462617	-0.0051743	-0.00573216	-0.00630128	-0.00690016	-0.00758712	-0.00861383	-0.0100447	-0.011588	-0.0131618	-0.0147479
	SD	0.000371349	0.000672631	0.00108906	0.00160194	0.00222892	0.002955	0.00371672	0.0044198	0.00496036	0.00528608	0.00540755	0.00536262	0.00517052	0.00482812	0.00439647	0.00401019	0.00378429	0.00375373	0.00387964	0.00409517	0.00433317	0.00456166	0.00476881	0.00495264	0.00511202	0.00524686	0.00536139	0.00546882	0.00558295	0.0056981	0.00582449	0.00598943	0.00618365	0.00639462	0.00661662	0.00685064	0.0070236	0.00718656	0.00741317	0.00771059	0.00807292	0.00848085	0.00888386	0.00909542	0.00941911	0.0103291	0.0117343	0.0134486
[truncated: 53 more columns]

## Sheet: HipPower
TD Children
Gait cycle (%) Data (Nm/kg)		0	1	2	3	4	5	6	7	8	9	10	11	12	13	14	15	16	17	18	19	20	21	22	23	24	25	26	27	28	29	30	31	32	33	34	35	36	37	38	39	40	41	42	43	44	45	46	47
Inter-segmental power	Mean	0.0404845	0.27498	0.38657	0.245619	0.165388	0.247813	0.299103	0.264281	0.286976	0.301803	0.374653	0.411405	0.420116	0.441509	0.450074	0.425978	0.396671	0.350474	0.30148	0.249102	0.207387	0.165369	0.126566	0.0938558	0.0701033	0.0493558	0.0292335	0.0181999	-0.00041359	-0.0154192	-0.0350203	-0.0576231	-0.0756042	-0.0995283	-0.118131	-0.143238	-0.167621	-0.192065	-0.225355	-0.261876	-0.292682	-0.344477	-0.391441	-0.426493	-0.449096	-0.473247	-0.474653	-0.455429
	SD	0.0478841	0.298871	0.29591	0.165966	0.152088	0.105611	0.184727	0.153156	0.166211	0.222158	0.243216	0.231907	0.209448	0.215488	0.22678	0.234361	0.246874	0.241521	0.228438	0.210328	0.19991	0.204248	0.201772	0.187726	0.180663	0.171949	0.162935	0.157594	0.153581	0.159286	0.159706	0.156494	0.150873	0.147579	0.154409	0.164205	0.17496	0.190928	0.197195	0.200811	0.219719	0.231375	0.241598	0.247399	0.239748	0.228714	0.213591	0.202357
All passive power	Mean	0.0283562	0.0276423	0.0272963	0.027316	0.0276505	0.0282248	0.0289475	0.0295031	0.0297761	0.0377109	0.037489	0.0365565	0.0348167	0.0321134	0.02851	0.0239521	0.0182999	0.0118264	0.00492726	-0.00214055	-0.00921352	-0.0163909	-0.0234645	-0.0302495	-0.0365437	-0.042313	-0.0478039	-0.0532968	-0.0589642	-0.064957	-0.0714597	-0.078548	-0.086193	-0.0942876	-0.102842	-0.111642	-0.120448	-0.11865	-0.126919	-0.134476	-0.141044	-0.146153	-0.149558	-0.150962	-0.149908	-0.145821	-0.138037	-0.126039
	SD	0.0394733	0.0382588	0.037648	0.0383618	0.041047	0.0459912	0.0530799	0.0617795	0.071551	0.0823834	0.0914125	0.0998768	0.107747	0.114785	0.120763	0.125663	0.129487	0.132203	0.13405	0.135182	0.135673	0.135538	0.134652	0.133089	0.131263	0.129406	0.127596	0.125977	0.124694	0.12389	0.123683	0.124167	0.125458	0.127367	0.129676	0.132184	0.134646	0.13839	0.140102	0.140837	0.140466	0.138939	0.135984	0.131389	0.125196	0.117104	0.106946	0.0948376
Sem passive power	Mean	0.0156494	0.0150737	0.014547	0.0140348	0.0134939	0.0128726	0.0120959	0.0110818	0.00990047	0.00893114	0.00812574	0.00746678	0.0069873	0.00650184	0.00604547	0.00561127	0.00517589	0.00479384	0.00444744	0.00412373	0.0038391	0.0035935	0.00338389	0.00321001	0.00306908	0.00295531	0.00286152	0.00277808	0.00269666	0.00260878	0.00250715	0.00240086	0.00229182	0.00217937	0.0020457	0.00189359	0.00172732	0.00155318	0.0013776	0.00120642	0.00104341	0.000890644	0.000749551	0.000620147	0.000501933	0.000394319	0.000297512	0.000211273
	SD	0.0168682	0.0160077	0.0143409	0.0121376	0.00981523	0.00786168	0.00677054	0.00682615	0.00776432	0.00857589	0.00902715	0.00919653	0.00909779	0.00889881	0.00860094	0.00823229	0.00784369	0.00742489	0.00700607	0.00661616	0.00626467	0.00596051	0.00571111	0.00551833	0.00538001	0.00528962	0.00523797	0.00520758	0.00518172	0.00514324	0.0050762	0.00496034	0.00478017	0.00452937	0.00422074	0.00386495	0.00347765	0.00307798	0.00268466	0.00231305	0.00197102	0.00166123	0.00138365	0.00113557	0.00091385	0.000716011	0.000541704	0.000390625
Rf passive power	Mean	0	0	0	0	0	0	0	-5.77261e-06	-0.000208444	-0.000680908	-0.00138456	-0.00216504	-0.00298883	-0.00381114	-0.00460818	-0.00536057	-0.00605118	-0.00666442	-0.00718463	-0.00762008	-0.00796912	-0.00823162	-0.0084105	-0.00849768	-0.00852302	-0.00850715	-0.00846528	-0.00841095	-0.00835656	-0.00831547	-0.00829254	-0.00829153	-0.00837342	-0.00851242	-0.00868916	-0.00889894	-0.00917105	-0.0094713	-0.00977917	-0.0100778	-0.0103372	-0.0107019	-0.0110199	-0.011219	-0.0112789	-0.0111567	-0.0108163	-0.0102364
	SD	0	0	0	0	0	0	0	1.99969e-05	0.000608062	0.00208667	0.00432773	0.00680254	0.00941226	0.012018	0.0145541	0.0169675	0.0192146	0.0212384	0.0229818	0.0244669	0.0256794	0.0266104	0.0272583	0.0275891	0.0277024	0.0276682	0.0275378	0.027359	0.0271745	0.0270305	0.0269437	0.0269265	0.0269692	0.0270901	0.0273185	0.0276429	0.0280303	0.0284715	0.0289435	0.0294108	0.0297908	0.0299715	0.029953	0.0296924	0.0291266	0.0281166	0.0265722	0.0244748
CP Children
Gait cycle (%) Data (Nm/kg)		0	1	2	3	4	5	6	7	8	9	10	11	12	13	14	15	16	17	18	19	20	21	22	23	24	25	26	27	28	29	30	31	32	33	34	35	36	37	38	39	40	41	42	43	44	45	46	47
Inter-segmental power	Mean	0.181711	0.301006	0.387684	0.515489	0.576678	0.461924	0.397147	0.391504	0.35968	0.345155	0.38177	0.462252	0.532004	0.602478	0.660933	0.688895	0.701579	0.694173	0.658837	0.608412	0.553251	0.498489	0.450236	0.405984	0.365707	0.329444	0.295513	0.266376	0.237905	0.214181	0.192084	0.171721	0.151944	0.13052	0.107134	0.0792384	0.0472591	0.00982044	-0.0233334	-0.0573751	-0.0892618	-0.124386	-0.16376	-0.205549	-0.25285	-0.27954	-0.31707	-0.320558
	SD	0.22548	0.243239	0.41953	0.369561	0.420408	0.479414	0.453599	0.412714	0.323517	0.249624	0.256509	0.304725	0.321271	0.349989	0.40883	0.429648	0.442301	0.460693	0.462233	0.461314	0.449	0.428801	0.401362	0.369634	0.338961	0.31601	0.297284	0.278798	0.263349	0.247098	0.233143	0.221627	0.213295	0.208859	0.20787	0.210112	0.209552	0.213076	0.220719	0.232451	0.242867	0.255709	0.273697	0.29233	0.312805	0.308393	0.303789	0.278368
All passive power	Mean	-0.00662299	-0.00697221	-0.0075797	-0.00813231	-0.00878181	-0.00951901	-0.0106074	-0.0122793	-0.0145272	-0.017312	-0.0205648	-0.0241307	-0.0278631	-0.0317232	-0.0356698	-0.0499883	-0.0546414	-0.0592776	-0.0639813	-0.0684308	-0.072126	-0.0748036	-0.0765809	-0.0775709	-0.0780371	-0.0783542	-0.0788126	-0.0795617	-0.0806179	-0.0820457	-0.0839869	-0.086472	-0.0896789	-0.0938139	-0.0991736	-0.106008	-0.113964	-0.123208	-0.133775	-0.145358	-0.157607	-0.169894	-0.18156	-0.191683	-0.198934	-0.201889	-0.198967	-0.180197
	SD	0.11471	0.112022	0.10771	0.103032	0.098481	0.0940418	0.090176	0.087715	0.0873279	0.0892054	0.0929284	0.0977136	0.10285	0.107868	0.112529	0.115963	0.120111	0.12367	0.125846	0.12596	0.123596	0.118603	0.111204	0.102401	0.0932285	0.0845205	0.0768613	0.0705794	0.0657335	0.0621118	0.0595582	0.0579692	0.0572886	0.0574591	0.0584679	0.0603075	0.0625184	0.0653779	0.0692037	0.0740084	0.0795794	0.0853685	0.0905337	0.0942239	0.0956056	0.0939374	0.084784	0.0829594
Sem passive power	Mean	0.0414633	0.041411	0.0395003	0.036418	0.0328414	0.0293299	0.026158	0.0234188	0.0212071	0.0200071	0.0200009	0.0204409	0.0211377	0.0220703	0.0232467	0.0246205	0.0258584	0.0266208	0.0266892	0.0260135	0.0247868	0.0233978	0.0220304	0.0205008	0.0188839	0.0172412	0.0155983	0.0139738	0.012394	0.0108891	0.00948801	0.00826495	0.00723048	0.00644747	0.005825	0.00528574	0.00481304	0.00439648	0.00401713	0.00366207	0.00332408	0.00299673	0.00267599	0.00236675	0.00205574	0.00173935	0.00141904	0.00109816
	SD	0.0876695	0.0793674	0.0690809	0.0591926	0.0507689	0.0437763	0.0380349	0.033989	0.0322563	0.032332	0.0331965	0.0347355	0.0368811	0.0394561	0.0421742	0.0446572	0.0467266	0.0482064	0.0489987	0.0489859	0.0482793	0.0468406	0.044696	0.0421026	0.0391841	0.0360927	0.0329028	0.0296635	0.0264174	0.0232381	0.0202197	0.0174438	0.0150154	0.0129866	0.011337	0.0100496	0.00904932	0.00826185	0.00759987	0.00700516	0.00644449	0.00589861	0.0053589	0.00481033	0.00425023	0.00367005	0.00306398	0.00243295
Rf passive power	Mean	-8.90028e-05	-0.000148268	-0.000205377	-0.000260047	-0.000335365	-0.000378063	-0.000420329	-0.000517399	-0.000684285	-0.000889972	-0.00109102	-0.00125688	-0.00136851	-0.00140672	-0.00136822	-0.00128046	-0.00118412	-0.00110189	-0.00103101	-0.000964821	-0.000917553	-0.000915238	-0.000971729	-0.00107815	-0.00120383	-0.00131088	-0.00136402	-0.00136159	-0.00131784	-0.00128142	-0.0012924	-0.00132521	-0.00139993	-0.00153798	-0.00175495	-0.00206179	-0.00267965	-0.00357028	-0.0045667	-0.00560401	-0.00664544	-0.00766733	-0.00868953	-0.0100567	-0.0118588	-0.0135539	-0.0148376	-0.0154593
	SD	0.000320904	0.000534589	0.000740496	0.00086249	0.000910275	0.000933803	0.00100915	0.0012499	0.0016932	0.00225803	0.0028117	0.00326075	0.00355234	0.0036305	0.00348599	0.00320899	0.00292023	0.00268183	0.00247885	0.00228927	0.0021553	0.00215094	0.00232197	0.00265542	0.0030638	0.00342176	0.00360628	0.00360966	0.00346943	0.00323659	0.00297662	0.00276582	0.00267108	0.00275168	0.00304924	0.00357497	0.00420283	0.00505983	0.00617311	0.00741974	0.00869109	0.00987287	0.0108211	0.0111957	0.0116152	0.0130393	0.0152034	0.0173984
[truncated: 53 more columns]
